# Supplementary material for: A comprehensive p75 neurotrophin receptor gene network and pathway analyses identifying new target genes
Source: Sci Rep. 2020 Sep 11;10:14984. doi: 10.1038/s41598-020-72061-z (PMC7486379; doi:10.1038/s41598-020-72061-z)
Supplement: Supplementary file 1 — Supplementary Information 1. [file 41598_2020_72061_MOESM1_ESM.txt]

1. Exp Gerontol. 2018 Nov 8. pii: S0531-5565(18)30409-1. doi:
10.1016/j.exger.2018.11.008. [Epub ahead of print]

Alterations of hippocampal neurogenesis during development of Alzheimer's
disease-like pathology in OXYS rats.

Rudnitskaya EA(1), Kozlova TA(2), Burnyasheva AO(2), Kolosova NG(2), Stefanova
NA(2).

Author information: 
(1)Federal Research Center Institute of Cytology and Genetics, Novosibirsk,
Russia. Electronic address: ekaterina.rudnitskaia@gmail.com.
(2)Federal Research Center Institute of Cytology and Genetics, Novosibirsk,
Russia.

Neurogenesis is the key mechanism of neuronal plasticity in the adult mammalian
brain. Alterations of neurogenesis happen concurrently with (and contribute to)
development and progression of numerous neuropathological conditions including
Alzheimer's disease (AD). Being the most common type of dementia, AD is studied
extensively; however, the data concerning changes in neurogenesis in the
pathogenesis of this disease are inconsistent. Here, using OXYS rats as a
suitable model of the most common (sporadic) form of AD, we examined neurogenesis
in the hippocampal dentate gyrus in early ontogenesis prior to appearance of any 
signs of neurodegeneration and during development and progression of AD-like
pathology. We demonstrated retardation of hippocampal development in OXYS rats at
an early age; this problem may contribute to the emergence of AD signs late in
life. Manifestation and progression of AD-like pathology are accompanied by
transcriptome changes affecting genes involved in neurogenesis in the
hippocampus. These genes are associated with the extracellular matrix and
angiogenesis; this observation points to alteration of a cellular
microenvironment. This change along with an increased TrkA/p75NTR ratio of nerve 
growth factor receptors in the hippocampus may contribute to increased density of
immature neurons that we observed at the progressive stage of AD-like pathology
in OXYS rats. These changes may be considered a compensatory reaction intended to
slow down AD-associated neurodegeneration at the progressive stage of the
disease. Collectively, these data suggest that alterations of neurogenesis may
not only accompany the course of Alzheimer's disease but also play a causative
role in this disorder.

Copyright © 2018. Published by Elsevier Inc.

DOI: 10.1016/j.exger.2018.11.008 
PMID: 30415068 


2. Neuroscientist. 2018 Nov 2:1073858418810142. doi: 10.1177/1073858418810142. [Epub
ahead of print]

Brain-Derived Neurotrophic Factor (BDNF): Novel Insights into Regulation and
Genetic Variation.

Notaras M(1), van den Buuse M(2)(3)(4).

Author information: 
(1)1 Center for Neurogenetics, Feil Family Brain and Mind Research Institute,
Weill Cornell Medical College, Cornell University, New York, NY, USA.
(2)2 School of Psychology and Public Health, La Trobe University, Melbourne,
Victoria, Australia.
(3)3 College of Public Health, Medical and Veterinary Sciences, James Cook
University, Townsville, Queensland, Australia.
(4)4 Department of Pharmacology, University of Melbourne, Melbourne, Victoria,
Australia.

Since its discovery, brain-derived neurotrophic factor (BDNF) has spawned a
literature that now spans 35 years of research. While all neurotrophins share
considerable overlap in sequence homology and their processing, BDNF has become
the most widely studied neurotrophin because of its broad roles in brain
homeostasis, health, and disease. Although research on BDNF has produced
thousands of articles, there remain numerous long-standing questions on aspects
of BDNF molecular biology and signaling. Here we provide a comprehensive review, 
including both a historical narrative and a forward-looking perspective on
advances in the actions of BDNF within the brain. We specifically review BDNF's
gene structure, peptide composition (including domains, posttranslational
modifications and putative motif sites), mechanisms of transport, signaling
pathway recruitment, and other recent developments including the functional
effects of genetic variation and the discovery of a new BDNF prodomain ligand.
This body of knowledge illustrates a highly conserved and complex role for BDNF
within the brain, that promotes the idea that the neurotrophin biology of BDNF is
diverse and that any disease involvement is likely to be equally multifarious.

DOI: 10.1177/1073858418810142 
PMID: 30387693 


3. Stem Cells Dev. 2018 Oct 30. doi: 10.1089/scd.2017.0234. [Epub ahead of print]

A novel human pluripotent stem cell-derived neural crest model of Treacher
Collins Syndrome shows defects in cell death and migration.

Serrano F(1), Bernard WG(2), Granata A(3), Iyer D(4), Steventon B(5), Kim M(6),
Vallier L(7), Gambardella L(8), Sinha S(9).

Author information: 
(1)University of Cambridge, Department of Medicine, Cambridge, United Kingdom of 
Great Britain and Northern Ireland ; fs413@cam.ac.uk.
(2)University of Cambridge, Medicine, Cambridge, United Kingdom of Great Britain 
and Northern Ireland ; wgb24@cam.ac.uk.
(3)Univeristy of Cambridge, Medicine , West Forvie Building , Robinson Way ,
Cambridge, United Kingdom of Great Britain and Northern Ireland , CB2 0SZ ;
ag686@cam.ac.uk.
(4)University of Cambridge, Department of Medicine, Cambridge, United Kingdom of 
Great Britain and Northern Ireland ; d.iyer234@gmail.com.
(5)University of Cambridge, Department of Genetics, Cambridge, United Kingdom of 
Great Britain and Northern Ireland ; bjs57@cam.ac.uk.
(6)University of Cambridge, Department of Medicine, Cambridge, United Kingdom of 
Great Britain and Northern Ireland ; matthewkim43@gamil.com.
(7)University of Cambridge, Department of Surgery, Cambridge, United Kingdom of
Great Britain and Northern Ireland ; lv225@cam.ac.uk.
(8)University of Cambridge, Department of Medicine, Cambridge, United Kingdom of 
Great Britain and Northern Ireland ; lg231@cam.ac.uk.
(9)University of Cambridge, Medicine, Cambridge, United Kingdom of Great Britain 
and Northern Ireland ; ss661@cam.ac.uk.

The neural crest (NC) is a transient, multipotent cell population present during 
embryonic development. The NC can give rise to multiple cell types and is
involved in a number of different diseases. Therefore, the development of new
strategies to model NC in vitro enables investigations into the mechanisms
involved in NC development and disease. Here we report a simple and efficient
protocol to differentiate human pluripotent stem cells (HPSC) into NC using a
chemically defined media, with basic fibroblast growth factor (FGF2) and the
transforming growth factor-β inhibitor SB-431542. The cell population generated
expresses a range of NC markers including P75, TWIST1, SOX10 and TFAP2A. NC
purification was achieved in vitro through serial passaging of the population,
recreating the developmental stages of NC differentiation. The generated NC cells
are highly proliferative, capable of differentiating to their derivatives in
vitro and engraft in vivo to NC specific locations. In addition, these cells
could be frozen for storage and thawed with no loss of NC properties, nor the
ability to generate cellular derivatives. We assessed the potential of the
derived NC population to model the neurocristopathy, Treacher Collins Syndrome
(TCS), by using siRNA knockdown of TCOF1 and by creating different TCOF1+/- HPSC 
lines via CRISPR/Cas9 technology. The NC cells derived from TCOF1+/- HPSCs
recapitulate the phenotype of the reported Treacher Collins Syndrome murine
model. We also report for the first time an impairment of migration in TCOF1+/-
NC and mesenchymal stem cells. In conclusion, the developed protocol permits the 
generation of the large number of NC cells required for developmental studies,
disease modeling, and for drug discovery platforms in vitro.

DOI: 10.1089/scd.2017.0234 
PMID: 30375284 


4. Mol Neurobiol. 2018 Oct 29. doi: 10.1007/s12035-018-1404-2. [Epub ahead of print]

Removal of p75 Neurotrophin Receptor Expression from Cholinergic Basal Forebrain 
Neurons Reduces Amyloid-β Plaque Deposition and Cognitive Impairment in Aged
APP/PS1 Mice.

Qian L(1)(2), Milne MR(1)(2), Shepheard S(3), Rogers ML(3), Medeiros R(1),
Coulson EJ(4)(5).

Author information: 
(1)Queensland Brain Institute, Clem Jones Centre for Ageing Dementia Research,
The University of Queensland, Brisbane, QLD, 4072, Australia.
(2)School of Biomedical Sciences, The University of Queensland, Brisbane, QLD,
4072, Australia.
(3)Centre for Neuroscience, College of Medicine and Public Health, Flinders
University, Adelaide, SA, 5001, Australia.
(4)Queensland Brain Institute, Clem Jones Centre for Ageing Dementia Research,
The University of Queensland, Brisbane, QLD, 4072, Australia.
e.coulson@uq.edu.au.
(5)School of Biomedical Sciences, The University of Queensland, Brisbane, QLD,
4072, Australia. e.coulson@uq.edu.au.

The degeneration of cholinergic basal forebrain (cBF) neurons in Alzheimer's
disease (AD) leads to the cognitive impairment associated with this condition.
cBF neurons express the p75 neurotrophin receptor (p75NTR), which mediates cell
death, and the extracellular domain of p75NTR can bind to amyloid beta (Aβ) and
promote its degradation. Here, we investigated the contribution of cBF neuronal
p75NTR to the progression of AD by removing p75NTR from cholinergic neurons in
the APP/PS1 familial AD mouse strain. Conditional loss of p75NTR slowed cognitive
decline and reduced both Aβ accumulation into plaques and gliosis. Expression of 
the amyloid protein precursor and its cleavage enzymes ADAM10 and BACE1 were
unchanged. There was also no upregulation of p75NTR in non-cholinergic cell
types. This indicates that a direct interaction between cBF-expressed p75NTR and 
Aβ does not contribute significantly to the regulation of Aβ load. Rather, loss
of p75NTR from cBF neurons, which results in increased cholinergic innervation of
the cortex, appears to regulate alternative, more dominant, Aβ clearance
mechanisms.

DOI: 10.1007/s12035-018-1404-2 
PMID: 30374941 


5. PLoS One. 2018 Oct 23;13(10):e0206244. doi: 10.1371/journal.pone.0206244.
eCollection 2018.

CARD domain of rat RIP2 kinase: Refolding, solution structure, pH-dependent
behavior and protein-protein interactions.

Goncharuk SA(1)(2), Artemieva LE(1)(2), Tabakmakher VM(1), Arseniev AS(1)(2),
Mineev KS(1)(2).

Author information: 
(1)Shemyakin-Ovchinnikov Institute of Bioorganic Chemistry, Russian Academy of
Sciences RAS, Moscow, Russian Federation.
(2)Moscow Institute of Physics and Technology, Institutsky per., Dolgoprudnyi,
Russian Federation.

RIP2, one of the RIP kinases, interacts with p75 neurotrophin receptor,
regulating the neuron survival, and with NOD1 and NOD2 proteins, causing the
innate immune response against gram-negative and gram-positive bacteria via its
caspase recruitment domain (CARD). This makes RIP2 a prospective target for novel
therapies, aimed to modulate the inflammatory diseases and
neurogenesis/neurodegeneration. Several studies report the problems with the
stability of human RIP2 CARD and its production in bacterial hosts, which is a
prerequisite for the structural investigation with solution NMR spectroscopy. In 
the present work, we report the high yield production and refolding protocols and
resolve the structure of rat RIP2 CARD. The structure reveals the important
differences to the previously published conformation of the homologous human
protein. Using solution NMR, we characterized the intramolecular mobility and
pH-dependent behavior of RIP2 CARD, and found the propensity of the protein to
form high-order oligomers at physiological pH while being monomeric under acidic 
conditions. The oligomerization of protein may be explained, based on the
electrostatic properties of its surface. Analysis of the structure and sequences 
of homologous proteins reveals the residues which are significant for the unusual
fold of RIP2 CARD domains from different species. The high-throughput protein
production/refolding protocols and proposed explanation for the protein
oligomerization, provide an opportunity to design the stabilized variants of RIP2
CARD, which could be used to study the structural details of RIP2/NOD1/NOD2
interaction and perform the rational drug design.

DOI: 10.1371/journal.pone.0206244 
PMID: 30352081 

Conflict of interest statement: The authors have declared that no competing
interests exist.


6. Int J Mol Sci. 2018 Oct 13;19(10). pii: E3155. doi: 10.3390/ijms19103155.

BDNF, Brain, and Regeneration: Insights from Zebrafish.

Lucini C(1), D'Angelo L(2)(3), Cacialli P(4), Palladino A(5), de Girolamo P(6).

Author information: 
(1)Department of Veterinary Medicine, University of Naples Federico II, 80137
Naples, Italy. carla.lucini@unina.it.
(2)Department of Veterinary Medicine, University of Naples Federico II, 80137
Naples, Italy. livia.dangelo@unina.it.
(3)Stazione Zoologica Anton Dohrn, 80122 Naples, Italy. livia.dangelo@unina.it.
(4)Department of Veterinary Medicine, University of Naples Federico II, 80137
Naples, Italy. Pietro.Cacialli@unige.ch.
(5)Centro Ricerche Interdipartimentali sui Biomateriali, University of Naples
FedericoII, 80125 Naples, Italy. a.palladino1986@gmail.com.
(6)Department of Veterinary Medicine, University of Naples Federico II, 80137
Naples, Italy. paolo.degirolamo@unina.it.

Zebrafish (Danio rerio) is a teleost fish widely accepted as a model organism for
neuroscientific studies. The adults show common basic vertebrate brain
structures, together with similar key neuroanatomical and neurochemical pathways 
of relevance to human diseases. However, the brain of adult zebrafish possesses, 
differently from mammals, intense neurogenic activity, which can be correlated
with high regenerative properties. Brain derived neurotrophic factor (BDNF), a
member of the neurotrophin family, has multiple roles in the brain, due also to
the existence of several biologically active isoforms, that interact with
different types of receptors. BDNF is well conserved in the vertebrate evolution,
with the primary amino acid sequences of zebrafish and human BDNF being 91%
identical. Here, we review the available literature regarding BDNF in the
vertebrate brain and the potential involvement of BDNF in telencephalic
regeneration after injury, with particular emphasis to the zebrafish. Finally, we
highlight the potential of the zebrafish brain as a valuable model to add new
insights on future BDNF studies.

DOI: 10.3390/ijms19103155 
PMID: 30322169 


7. Acta Biomater. 2018 Oct 11. pii: S1742-7061(18)30601-9. doi:
10.1016/j.actbio.2018.10.011. [Epub ahead of print]

Development of an innervated tissue-engineered skin with human sensory neurons
and Schwann cells differentiated from iPS cells.

Muller Q(1), Beaudet MJ(2), De Serres-Bérard T(2), Bellenfant S(2), Flacher V(3),
Berthod F(4).

Author information: 
(1)Centre LOEX de l'Université Laval, Centre de recherche du CHU de Québec-UL,
and Département de Chirurgie, Faculté de Médecine, Université Laval, Québec
(Québec), Canada; Laboratory CNRS UPR3572 Immunology, Immunopathology and
Therapeutic Chemistry (I(2)CT), Institut de Biologie Moléculaire et Cellulaire,
Université de Strasbourg, Strasbourg, France.
(2)Centre LOEX de l'Université Laval, Centre de recherche du CHU de Québec-UL,
and Département de Chirurgie, Faculté de Médecine, Université Laval, Québec
(Québec), Canada.
(3)Laboratory CNRS UPR3572 Immunology, Immunopathology and Therapeutic Chemistry 
(I(2)CT), Institut de Biologie Moléculaire et Cellulaire, Université de
Strasbourg, Strasbourg, France.
(4)Centre LOEX de l'Université Laval, Centre de recherche du CHU de Québec-UL,
and Département de Chirurgie, Faculté de Médecine, Université Laval, Québec
(Québec), Canada. Electronic address: francois.berthod@fmed.ulaval.ca.

Cutaneous innervation is increasingly recognized as a major element of skin
physiopathology through the neurogenic inflammation driven by neuropeptides that 
are sensed by endothelial cells and the immune system. To investigate this
process in vitro, models of innervated tissue-engineered skin (TES) were
developed, yet exclusively with murine sensory neurons extracted from dorsal root
ganglions. In order to build a fully human model of innervated TES, we used
induced pluripotent stem cells (iPSC) generated from human skin fibroblasts.
Nearly 100% of the iPSC differentiated into sensory neurons were shown to express
the neuronal markers BRN3A and β3-tubulin after 19 days of maturation. In
addition, these cells were also positive to TRPV1 and neurofilament M, and some
of them expressed Substance P, TrkA and TRPA1. When stimulated with molecules
inducing neuropeptide release, iPSC-derived neurons released Substance P and
CGRP, both in conventional monolayer culture and after seeding in a 3D
fibroblast-populated collagen sponge model. Schwann cells, the essential partners
of neurons for function and axonal migration, were also successfully
differentiated from human iPSC as shown by their expression of the markers S100, 
GFAP, p75 and SOX10. When cultured for one additional month in the TES model,
iPSC-derived neurons seeded at the bottom of the sponge formed a network of
neurites spanning the whole TES up to the epidermis, but only when combined with 
mouse or iPSC-derived Schwann cells. This unique model of human innervated TES
should be highly useful for the study of cutaneous neuroinflammation. STATEMENT
OF SIGNIFICANCE: The purpose of this work was to develop in vitro an innovative
fully human tissue-engineered skin enabling the investigation of the influence of
cutaneous innervation on skin pathophysiology. To reach that aim, neurons were
differentiated from human induced pluripotent stem cells (iPSCs) generated from
normal human skin fibroblasts. This innervated tissue-engineered skin model will 
be the first one to show iPSC-derived neurons can be successfully used to build a
3D nerve network in vitro. Since innervation has been recently recognized to play
a central role in many human skin diseases, such as psoriasis and atopic
dermatitis, this construct promises to be at the forefront to model these
diseases while using patient-derived cells.

Copyright © 2018 Acta Materialia Inc. Published by Elsevier Ltd. All rights
reserved.

DOI: 10.1016/j.actbio.2018.10.011 
PMID: 30316025 


8. J Neurochem. 2018 Oct 11. doi: 10.1111/jnc.14609. [Epub ahead of print]

Hypoxia mediated alteration in cholesterol oxidation and raft dynamics regulates 
BDNF signalling and neurodegeneration in hippocampus.

Sharma D(1), Barhwal KK(2), Biswal SN(1), Srivastava AK(3), Bhardwaj P(1), Kumar 
A(1), Chaurasia OP(1), Hota SK(1).

Author information: 
(1)Defence Institute of High Altitude Research Defence Research and Development
Organisation, C/o 56 APO, Leh-Ladakh, Pin- 901205, India.
(2)All India Institute of Medical Sciences Sijua, Bhubaneswar, Odisha,
Pin-751019, India.
(3)Indian Institute of Nano Science & Technology, Mohali, Chandigarh, Pin-160062,
India.

Brain derived neurotrophic factor (BDNF) which is primarily associated with
neuronal survivability, differentiation and synaptic plasticity has been reported
to mediate neurodegeneration in hypoxia through its p75 Neurotrophin receptors
(p75NTR). The molecular events promoting BDNF mediated pro-death signalling in
hypoxia however still remains an enigma. The present study attempts towards
deciphering the signalling cascades involved in alteration of BDNF isoforms and
its cognate receptor subtypes leading to neurodegeneration in hypoxia. Adult
Sprague-Dawley rats were exposed to global hypobaric hypoxia simulating an
altitude of 7,620m at standard temperature and humidity. Chronic hypoxic exposure
for 07 days resulted in higher expression of pro-BDNF and alteration in N-linked 
glycosylation in hippocampus along with increased expression of endoplasmic
reticulum stress markers viz., Glucose regulated protein (Grp78), Calnexin and
changes in the endoplasmic reticulum morphology. Our findings reveal enriched
expression of p75NTR in lipid rafts and higher expression of Tyrosine receptor
kinase β (Trkβ) in non-raft regions following hypoxic exposure. Further
investigations on membrane properties revealed decline in membrane fluidity along
with increased cholesterol oxidation resulting in reduced translocation of Trkβ
from non-raft to raft regions. Supplementation of vitamin E during hypoxic
exposure on the other hand reduced cholesterol oxidation and increased
translocation of Trkβ from non-raft to raft regions and promoted neuronal
survival. Hence, our findings suggest a novel mechanism of cholesterol oxidation 
induced alteration in raft dynamics which is promotes p75 receptor mediated death
signalling in hippocampal neurons during chronic hypoxia. This article is
protected by copyright. All rights reserved.

This article is protected by copyright. All rights reserved.

DOI: 10.1111/jnc.14609 
PMID: 30308090 


9. Cell Chem Biol. 2018 Oct 1. pii: S2451-9456(18)30302-7. doi:
10.1016/j.chembiol.2018.09.007. [Epub ahead of print]

A Small Molecule Targeting the Transmembrane Domain of Death Receptor p75NTR
Induces Melanoma Cell Death and Reduces Tumor Growth.

Goh ETH(1), Lin Z(2), Ahn BY(3), Lopes-Rodrigues V(2), Dang NH(3), Salim S(2),
Berger B(4), Dymock B(5), Senger DL(3), Ibáñez CF(6).

Author information: 
(1)Department of Physiology, National University of Singapore, Singapore 117597, 
Singapore; Life Sciences Institute, National University of Singapore, Singapore
117456, Singapore; Department of Cell and Molecular Biology, Karolinska
Institute, Stockholm 17165, Sweden.
(2)Department of Physiology, National University of Singapore, Singapore 117597, 
Singapore; Life Sciences Institute, National University of Singapore, Singapore
117456, Singapore.
(3)Arnie Charbonneau Cancer Institute, Department of Oncology, Cumming School of 
Medicine, University of Calgary, Calgary T2N 1N4, Canada.
(4)Department of Chemical Engineering, University of Virginia, Charlottesville,
VA 22904, USA.
(5)Department of Pharmacy, National University of Singapore, Singapore 117597,
Singapore.
(6)Department of Physiology, National University of Singapore, Singapore 117597, 
Singapore; Life Sciences Institute, National University of Singapore, Singapore
117456, Singapore; Department of Cell and Molecular Biology, Karolinska
Institute, Stockholm 17165, Sweden. Electronic address: phscfi@nus.edu.sg.

Small molecules offer powerful ways to alter protein function. However, most
proteins in the human proteome lack small-molecule probes, including the large
class of non-catalytic transmembrane receptors, such as death receptors. We
hypothesized that small molecules targeting the interfaces between transmembrane 
domains (TMDs) in receptor complexes may induce conformational changes that alter
receptor function. Applying this concept in a screening assay, we identified a
compound targeting the TMD of death receptor p75NTR that induced profound
conformational changes and receptor activity. The compound triggered apoptotic
cell death dependent on p75NTR and JNK activity in neurons and melanoma cells,
and inhibited tumor growth in a melanoma mouse model. Due to their small size and
crucial role in receptor activation, TMDs represent attractive targets for
small-molecule manipulation of receptor function.

Copyright © 2018 Elsevier Ltd. All rights reserved.

DOI: 10.1016/j.chembiol.2018.09.007 
PMID: 30293939 


10. Psychopharmacology (Berl). 2018 Nov;235(11):3351-3358. doi:
10.1007/s00213-018-5041-2. Epub 2018 Sep 26.

PGC-1α-FNDC5-BDNF signaling pathway in skeletal muscle confers resilience to
stress in mice subjected to chronic social defeat.

Zhan G(1), Huang N(1), Li S(1), Hua D(1), Zhang J(1), Fang X(1), Yang N(1), Luo
A(2), Yang C(3).

Author information: 
(1)Department of Anesthesiology, Tongji Hospital, Tongji Medical College,
Huazhong University of Science and Technology, No. 1095 Jiefang Avenue, Wuhan,
China.
(2)Department of Anesthesiology, Tongji Hospital, Tongji Medical College,
Huazhong University of Science and Technology, No. 1095 Jiefang Avenue, Wuhan,
China. alluo@tjh.tjmu.edu.cn.
(3)Department of Anesthesiology, Tongji Hospital, Tongji Medical College,
Huazhong University of Science and Technology, No. 1095 Jiefang Avenue, Wuhan,
China. chunyang@tjh.tjmu.edu.cn.

Skeletal muscle consumes two thirds of the body's energy and may play a role in
stress-related disorders. Evidence suggests that the peroxisome
proliferator-activated receptor γ coactivator α (PGC-1α)-fibronectin type III
domain-containing 5 (FNDC5)-brain-derived neurotrophic factor (BDNF) signaling
pathway in skeletal muscle plays a key role in conferring the beneficial effects 
of exercise. In this study, we aimed to determine whether this pathway
contributes to the resilience or susceptibility of mice subjected to chronic
social defeat stress (CSDS). BDNF-tropomyosin receptor kinase B (TrkB) and
proBDNF-p75NTR signaling in the medial prefrontal cortex and nucleus accumbens of
susceptible but not resilient mice were significantly altered compared with the
controls. Furthermore, the levels of PGC-1α, FNDC5, and BDNF, as well as the
p-TrkB/TrkB ratio in the skeletal muscle of susceptible but not resilient mice,
were significantly lower than those of the controls, but the levels of proBDNF
and p75NTR in the skeletal muscle of susceptible mice were significantly higher
than those of the controls. Moreover, there were significant positive
associations between social interaction test data and the expression of PGC-1α,
FNDC5, and BDNF or the p-TrkB/TrkB ratio in skeletal muscle. These results
suggest that the downregulation of the PGC-1α-FNDC5-BDNF signaling pathway in
skeletal muscle contributes to resilience vs. susceptibility to CSDS. Therefore, 
alterations in this pathway in skeletal muscle may play a crucial role in
mediating stress-related disorders.

DOI: 10.1007/s00213-018-5041-2 
PMID: 30259075 


11. Nutrients. 2018 Sep 21;10(10). pii: E1351. doi: 10.3390/nu10101351.

Endogenous Omega (n)-3 Fatty Acids in Fat-1 Mice Attenuated Depression-Like
Behavior, Imbalance between Microglial M1 and M2 Phenotypes, and Dysfunction of
Neurotrophins Induced by Lipopolysaccharide Administration.

Gu M(1), Li Y(2), Tang H(3), Zhang C(4)(5), Li W(6)(7), Zhang Y(8)(9), Li Y(10), 
Zhao Y(11)(12), Song C(13)(14)(15).

Author information: 
(1)Research Institute for Marine Drug and Nutrition, College of Food Science and 
Technology, Guangdong Ocean University, Zhanjiang 524088, China.
guminqingwawa@163.com.
(2)Research Institute for Marine Drug and Nutrition, College of Food Science and 
Technology, Guangdong Ocean University, Zhanjiang 524088, China.
YUYULI2016@163.com.
(3)Research Institute for Marine Drug and Nutrition, College of Food Science and 
Technology, Guangdong Ocean University, Zhanjiang 524088, China.
THT19118@126.com.
(4)Research Institute for Marine Drug and Nutrition, College of Food Science and 
Technology, Guangdong Ocean University, Zhanjiang 524088, China.
zhangcai910206@163.com.
(5)Shenzhen Institute of Guangdong Ocean University, Shenzhen 518120, China.
zhangcai910206@163.com.
(6)Guangdong Key Laboratory for Research and Development of Natural Drug,
Guangdong Medical College, Zhanjiang 524023, China. lwd@gdlami.com.
(7)Guangdong Key laboratory of Laboratory Animal, Guangdong Laboratory Animals
Monitoring Institute, Guangzhou 510663, China. lwd@gdlami.com.
(8)Research Institute for Marine Drug and Nutrition, College of Food Science and 
Technology, Guangdong Ocean University, Zhanjiang 524088, China.
zhangyp2015@163.com.
(9)Shenzhen Institute of Guangdong Ocean University, Shenzhen 518120, China.
zhangyp2015@163.com.
(10)Research Institute for Marine Drug and Nutrition, College of Food Science and
Technology, Guangdong Ocean University, Zhanjiang 524088, China.
m13246531887@163.com.
(11)Research Institute for Marine Drug and Nutrition, College of Food Science and
Technology, Guangdong Ocean University, Zhanjiang 524088, China.
yuntaozhao@163.com.
(12)Shenzhen Institute of Guangdong Ocean University, Shenzhen 518120, China.
yuntaozhao@163.com.
(13)Research Institute for Marine Drug and Nutrition, College of Food Science and
Technology, Guangdong Ocean University, Zhanjiang 524088, China. cai.song@dal.ca.
(14)Shenzhen Institute of Guangdong Ocean University, Shenzhen 518120, China.
cai.song@dal.ca.
(15)Department of Psychology and Neuroscience, Dalhousie University, Halifax, NS 
B3H 4R2, Canada. cai.song@dal.ca.

n-3 polyunsaturated fatty acids (PUFAs) have been reported to improve depression.
However, PUFA purities, caloric content, and ratios in different diets may affect
the results. By using Fat-1 mice which convert n-6 to n-3 PUFAs in the brain,
this study further evaluated anti-depressant mechanisms of n-3 PUFAs in a
lipopolysaccharide (LPS)-induced model. Adult male Fat-1 and wild-type (WT) mice 
were fed soybean oil diet for 8 weeks. Depression-like behaviors were measured 24
h after saline or LPS central administration. In WT littermates, LPS reduced
sucrose intake, but increased immobility in forced-swimming and tail suspension
tests. Microglial M1 phenotype CD11b expression and concentrations of interleukin
(IL)-1β, tumor necrosis factor (TNF)-α, and IL-17 were elevated, while M2
phenotype-related IL-4, IL-10, and transforming growth factor (TGF)-β1 were
decreased. LPS also reduced the expression of brain-derived neurotrophic factor
(BDNF) and tyrosine receptor kinase B (Trk B), while increasing glial fibrillary 
acidic protein expression and pro-BDNF, p75, NO, and iNOS levels. In Fat-1 mice, 
LPS-induced behavioral changes were attenuated, which were associated with
decreased pro-inflammatory cytokines and reversed changes in p75, NO, iNOS, and
BDNF. Gas chromatography assay confirmed increased n-3 PUFA levels and n-3/n-6
ratios in the brains of Fat-1 mice. In conclusion, endogenous n-3 PUFAs may
improve LPS-induced depression-like behavior through balancing M1 and
M2-phenotypes and normalizing BDNF function.

DOI: 10.3390/nu10101351 
PMCID: PMC6213921
PMID: 30248907 


12. Transl Psychiatry. 2018 Sep 21;8(1):199. doi: 10.1038/s41398-018-0248-x.

Cholinergic basal forebrain neurons regulate fear extinction consolidation
through p75 neurotrophin receptor signaling.

Boskovic Z(1)(2)(3), Milne MR(1)(2)(3), Qian L(1)(2), Clifton HD(1)(4), McGovern 
AE(3), Turnbull MT(1)(2)(3), Mazzone SB(3), Coulson EJ(5)(6)(7).

Author information: 
(1)Centre for Ageing Dementia Research, The University of Queensland, Brisbane,
QLD, 4072, Australia.
(2)Queensland Brain Institute, The University of Queensland, Brisbane, QLD, 4072,
Australia.
(3)Faculty of Medicine, School of Biomedical Sciences, The University of
Queensland, Brisbane, QLD, 4072, Australia.
(4)Department of Pharmacology, University of Oxford, Oxford, UK.
(5)Centre for Ageing Dementia Research, The University of Queensland, Brisbane,
QLD, 4072, Australia. e.coulson@uq.edu.au.
(6)Queensland Brain Institute, The University of Queensland, Brisbane, QLD, 4072,
Australia. e.coulson@uq.edu.au.
(7)Faculty of Medicine, School of Biomedical Sciences, The University of
Queensland, Brisbane, QLD, 4072, Australia. e.coulson@uq.edu.au.

Cholinergic basal forebrain (cBF)-derived neurotransmission plays a crucial role 
in regulating neuronal function throughout the cortex, yet the mechanisms
controlling cholinergic innervation to downstream targets have not been
elucidated. Here we report that removing the p75 neurotrophin receptor (p75NTR)
from cBF neurons induces a significant impairment in fear extinction
consolidation. We demonstrate that this is achieved through alterations in
synaptic connectivity and functional activity within the medial prefrontal
cortex. These deficits revert back to wild-type levels upon re-expression of the 
active domain of p75NTR in adult animals. These findings demonstrate a novel role
for cholinergic neurons in fear extinction consolidation and suggest that
neurotrophic signaling is a key regulator of cholinergic-cortical innervation and
function.

DOI: 10.1038/s41398-018-0248-x 
PMCID: PMC6154972
PMID: 30242146 


13. Front Cell Neurosci. 2018 Aug 28;12:273. doi: 10.3389/fncel.2018.00273.
eCollection 2018.

Mechanism of BDNF Modulation in GABAergic Synaptic Transmission in Healthy and
Disease Brains.

Porcher C(1)(2)(3), Medina I(1)(2)(3), Gaiarsa JL(1)(2)(3).

Author information: 
(1)Aix Marseille University, Marseille, France.
(2)Institut National de la Santé et de la Recherche Médicale (INSERM) U901,
Marseille, France.
(3)Institut de Neurobiologie de la Méditerranée (INMED), Marseille, France.

In the mature healthy mammalian neuronal networks, γ-aminobutyric acid (GABA)
mediates synaptic inhibition by acting on GABAA and GABAB receptors (GABAAR,
GABABR). In immature networks and during numerous pathological conditions the
strength of GABAergic synaptic inhibition is much less pronounced. In these
neurons the activation of GABAAR produces paradoxical depolarizing action that
favors neuronal network excitation. The depolarizing action of GABAAR is a
consequence of deregulated chloride ion homeostasis. In addition to depolarizing 
action of GABAAR, the GABABR mediated inhibition is also less efficient. One of
the key molecules regulating the GABAergic synaptic transmission is the brain
derived neurotrophic factor (BDNF). BDNF and its precursor proBDNF, can be
released in an activity-dependent manner. Mature BDNF operates via its cognate
receptors tropomyosin related kinase B (TrkB) whereas proBDNF binds the p75
neurotrophin receptor (p75NTR). In this review article, we discuss recent finding
illuminating how mBDNF-TrkB and proBDNF-p75NTR signaling pathways regulate GABA
related neurotransmission under physiological conditions and during epilepsy.

DOI: 10.3389/fncel.2018.00273 
PMCID: PMC6121065
PMID: 30210299 


14. Neurosci Lett. 2018 Nov 1;686:106-111. doi: 10.1016/j.neulet.2018.09.012. Epub
2018 Sep 7.

Dynamic expression of p75NTR and Lingo-1 during development of mouse retinofugal 
pathway.

Wang L(1), Yu C(2), Sun X(3), Chan SO(4).

Author information: 
(1)Department of Neurology, The Third Affiliated Hospital of Sun Yat-Sen
University, Guangzhou, Guangdong, China; School of Biomedical Sciences, Faculty
of Medicine, The Chinese University of Hong Kong, Shatin, N.T., Hong Kong, China.
Electronic address: wanglq5@mail.sysu.edu.cn.
(2)Center of Health Examination, The Third Affiliated Hospital of Sun Yat-Sen
University, Guangzhou, Guangdong, China. Electronic address:
yuchao2@mail.sysu.edu.cn.
(3)Department of Neurology, The Third Affiliated Hospital of Sun Yat-Sen
University, Guangzhou, Guangdong, China. Electronic address: 854691999@qq.com.
(4)School of Biomedical Sciences, Faculty of Medicine, The Chinese University of 
Hong Kong, Shatin, N.T., Hong Kong, China. Electronic address:
sunonchan@cuhk.edu.hk.

Our previous studies showed interaction of Nogo at the midline with its receptor 
(NgR) on optic axons plays a role in axon divergence at the mouse optic chiasm.
Since NgR lacks a cytoplasmic domain, it needs transmembrane receptor partners
for signal transduction. In this study, we examined whether the co-receptors of
NgR, low-affinity neurotrophic receptor (p75NTR) and Lingo-1, are localized on
axons in the mouse optic pathway. In the retina, p75NTR and Lingo-1 were observed
on neuroepithelial cells at E13 and later on the retinal ganglion cells at E14
and E15. At the optic disc, p75NTR was observed on the retinal axons, whereas
Lingo-1 was found on glial processes surrounding the axon fascicles. Both p75NTR 
and Lingo-1 were found on axons in the optic stalk, optic chiasm and optic tract.
Furthermore, a transient expression of Lingo-1 was observed on the SSEA-1
positive chiasmatic neurons at E13, but not at later developmental stages. The
presence of p75NTR and Lingo-1 on optic axons provides further supports to the
contribution of Nogo/NgR signaling in axon divergence at the mouse optic chiasm.

Copyright © 2018 Elsevier B.V. All rights reserved.

DOI: 10.1016/j.neulet.2018.09.012 
PMID: 30201307 


15. Anticancer Res. 2018 Sep;38(9):5183-5192. doi: 10.21873/anticanres.12841.

Cell Subpopulations Overexpressing p75NTR Have Tumor-initiating Properties in the
C6 Glioma Cell Line.

Yang WH(1)(2), Cheng CY(1)(3), Chen MF(4), Wang TC(5)(2).

Author information: 
(1)Division of Neurosurgery, Department of Surgery, Chang Gung Memorial Hospital,
Chiayi, Taiwan, R.O.C.
(2)Graduate Institute of Clinical Medical Sciences, College of Medicine, Chang
Gung University, Taoyuan, Taiwan, R.O.C.
(3)College of Medicine, Chang Gung University, Taoyuan, Taiwan, R.O.C.
(4)Department of Radiation Oncology, Chang Gung Memorial Hospital, Chiayi,
Taiwan, R.O.C.
(5)Division of Neurosurgery, Department of Surgery, Chang Gung Memorial Hospital,
Chiayi, Taiwan, R.O.C. northernblotting@gmail.com.

BACKGROUND/AIM: Glioma is the most common and lethal primary brain tumor. Even
with the development of multidisciplinary treatment approaches, results are
disappointing because of the unavoidable tumor recurrence, which may be caused by
the existence of tumor-initiating cells. The p75 neurotrophin receptor (p75NTR), 
which belongs to the tumor necrosis factor receptor superfamily, is not only
involved in various cellular functions but also related to tumor growth. This
study is focused, on the possible role of p75NTR in glioma tumor initiation.
MATERIALS AND METHODS: C6 cells with high and low expression of p75NTR were
sorted using flow cytometry. The neurosphere characteristics and properties of
these two subpopulations were assessed and compared with those of parental cells.
Radiation and chemotherapy sensitivity was also analyzed in these cell
populations. Finally, in vivo tumorigenicity of cells was tested in a rat model.
RESULTS: Cells overexpressing p75NTR (C6p75+++ cells) demonstrated greater
ability of neurosphere formation, colony proliferation, and certain stem cell
marker overexpression than cells with low p75NTR expression (C6p75+) and parental
cells. In addition, following irradiation or temozolomide treatment, more viable 
C6p75+++ cells remained, and they proliferated into more colonies. In vivo,
C6p75+++ cell implantation in Sprague Dawley rats reduced the survival time.
CONCLUSION: Cells with p75NTR overexpression demonstrated certain unique
characteristics of tumor-initiating cells, such as neurosphere formation, high
colony proliferation, and resistance to radio- and chemotherapy. With regard to
the heterogeneous composition of glioma cells, p75NTR can be used as an
alternative marker to identify a glioma subpopulation with tumor-initiating
properties.

Copyright© 2018, International Institute of Anticancer Research (Dr. George J.
Delinasios), All rights reserved.

DOI: 10.21873/anticanres.12841 
PMID: 30194166  [Indexed for MEDLINE]


16. Front Mol Neurosci. 2018 Aug 23;11:244. doi: 10.3389/fnmol.2018.00244.
eCollection 2018.

From Neural Crest Development to Cancer and Vice Versa: How p75NTR and
(Pro)neurotrophins Could Act on Cell Migration and Invasion?

Wislet S(1), Vandervelden G(1), Rogister B(1)(2).

Author information: 
(1)GIGA-Neurosciences, University of Liège, Liège, Belgium.
(2)Department of Neurology, University of Liège, Liège, Belgium.

The p75 neurotrophin receptor (p75NTR), also known as low-affinity nerve growth
factor, belongs to the tumor necrosis factor family of receptors. p75NTR is
widely expressed in the nervous system during the development, as well as, in the
neural crest population, since p75NTR has been described as ubiquitously
expressed and considered as a neural crest marker. Neural crest cells (NCCs)
constitute an transient population accurately migrating and invading, with
precision, defined sites of the embryo. During migration, NCCs are guided along
distinct migratory pathways by specialized molecules present in the extracellular
matrix or on the surfaces of those cells. Two main processes direct NCC migration
during the development: (1) an epithelial-to-mesenchymal transition and (2) a
process known as contact inhibition of locomotion. In adults, p75NTR remains
expressed by NCCs and has been identified in an increasing number of cancer
cells. Nonetheless, the regulation of the expression of p75NTR and the underlying
mechanisms in stem cell biology or cancer cells have not yet been sufficiently
addressed. The main objective of this review is therefore to analyze elements of 
our actual knowledge regarding p75NTR roles during the development (mainly
focusing on neural crest development) and see how we can transpose that
information from development to cancer (and vice versa) to better understand the 
link between p75NTR and cell migration and invasion. In this review, we
successively analyzed the molecular mechanisms of p75NTR when it interacts with
several coreceptors and/or effectors. We then analyzed which signaling pathways
are the most activated or linked to NCC migration during the development.
Regarding cancer, we analyzed the described molecular pathways underlying cancer 
cell migration when p75NTR was correlated to cancer cell migration and invasion. 
From those diverse sources of information, we finally summarized potential
molecular mechanisms underlying p75NTR activation in cell migration and invasion 
that could lead to new research areas to develop new therapeutic protocols.

DOI: 10.3389/fnmol.2018.00244 
PMCID: PMC6115613
PMID: 30190671 


17. Free Radic Biol Med. 2018 Sep 4. pii: S0891-5849(18)31523-5. doi:
10.1016/j.freeradbiomed.2018.09.002. [Epub ahead of print]

Circadian control of BDNF-mediated Nrf2 activation in astrocytes protects
dopaminergic neurons from ferroptosis.

Ishii T(1), Warabi E(2), Mann GE(3).

Author information: 
(1)School of Medicine, University of Tsukuba, Tsukuba, Ibaraki 305-8577, Japan.
Electronic address: ishiitetsuro305@gmail.com.
(2)School of Medicine, University of Tsukuba, Tsukuba, Ibaraki 305-8577, Japan.
(3)School of Cardiovascular Medicine and Sciences, King's British Heart
Foundation Centre of Research Excellence, Faculty of Life Sciences and Medicine, 
King's College London, London SE1 9NH, UK.

Astrocyte-neuron interactions protect neurons from iron-mediated toxicity. As
dopamine can be metabolized to reactive quinones, dopaminergic neurons are
susceptible to oxidative damage and ferroptosis-like induced cell death.
Detoxification enzymes are required to protect neurons. Brain-derived
neurotrophic factor (BDNF) plays a key role in the regulation of redox sensitive 
transcription factor Nrf2 in astrocytes and metabolic cooperation between
astrocytes and neurons. This article reviews the importance of BDNF and
astrocyte-neuron interactions in the protection of neurons against oxidative
damages in rodent brains. We previously proposed that BDNF activates Nrf2 via the
truncated TrkB.T1 and p75NTR receptor complex in astrocytes. Stimulation by BDNF 
generates the signaling molecule ceramide, which activates PKCζ leading to
induction of the CK2-Nrf2 signaling axis. As a cell clock regulates p75NTR
expression, we suggested that BDNF effectively activates Nrf2 in astrocytes
during the rest phase. In contrast, neurons express both TrkB.FL and TrkB.T1, and
TrkB.FL tyrosine kinase activity inhibits p75NTR-dependent ceramide generation
and internalizes p75NTR. Therefore, BDNF may not effectively activate Nrf2 in
neurons. Notably, neurons only weakly activate detoxification and antioxidant
enzymes/proteins via the Nrf2-ARE signaling axis. Thus, astrocytes may provide
relevant transcripts and/or proteins to neurons via microparticles/exosomes
increasing neuronal resistance to oxidative stress. Circadian increases in the
levels of circulating glucocorticoids may further facilitate material transfer
from astrocytes to neurons via the stimulation of pannexin 1 channels-P2X7R
signaling pathway in astrocytes at the beginning of the active phase.
Dysregulation of astrocyte-neuron interactions could therefore contribute to the 
pathogenesis of neurodegenerative diseases including Parkinson's disease.

Copyright © 2018 Elsevier Inc. All rights reserved.

DOI: 10.1016/j.freeradbiomed.2018.09.002 
PMID: 30189266 


18. Reprod Biol Endocrinol. 2018 Aug 31;16(1):83. doi: 10.1186/s12958-018-0402-6.

The relationship between gonadotropin releasing hormone and ovulation inducing
factor/nerve growth factor receptors in the hypothalamus of the llama.

Carrasco RA(1), Singh J(1), Adams GP(2).

Author information: 
(1)Department of Veterinary Biomedical Sciences, Western College of Veterinary
Medicine, University of Saskatchewan, 52 campus drive, Saskatoon, Saskatchewan,
S7N5B4, Canada.
(2)Department of Veterinary Biomedical Sciences, Western College of Veterinary
Medicine, University of Saskatchewan, 52 campus drive, Saskatoon, Saskatchewan,
S7N5B4, Canada. gregg.adams@usask.ca.

BACKGROUND: A molecule identical to nerve growth factor, with ovulation-inducing 
properties has been discovered in the seminal plasma of South American camelids
(ovulation-inducing factor/nerve growth factor; OIF/NGF). We hypothesize that the
ovulatory effect of OIF/NGF is initiated at the level of the hypothalamus,
presumably by GnRH neurons. The objective of the present study was to determine
the structural relationship between GnRH neurons and neurons expressing high- and
low-affinity receptors for NGF (i.e., TrkA and p75, respectively) in the
hypothalamus.
METHODS: Mature llamas (n = 4) were euthanized and their hypothalamic tissue was 
fixed, sectioned, and processed for immunohistochemistry on free-floating
sections. Ten equidistant sections per brain were double stained for
immunofluorescence detection of TrkA and GnRH, or p75 and GnRH.
RESULTS: Cells immunoreactive to TrkA were detected in most hypothalamic areas,
but the majority of cells were detected in the diagonal band of Broca (part of
the ventral forebrain) and the supraoptic nuclei and periventricular area. The
number of cells immunoreactive to p75 was highest in the diagonal band of Broca
and lateral preoptic areas and least in more caudal areas of the hypothalamus
(p < 0.05) in a pattern similar to that of TrkA. A low proportion of GnRH neurons
were immunoreactive to TrkA (2.5% of total GnRH cells), and no co-localization
between GnRH and p75 was detected. GnRH neuron fibers were detected only
occasionally in proximity to TrkA immunopositive neurons.
CONCLUSIONS: Results do not support the hypothesis that the effect of OIF/NGF is 
driven by a direct interaction with GnRH neurons, but rather provide rationale
for the hypothesis that interneurons exist in the hypothalamus that mediate
OIF/NGF-induced ovulation.

DOI: 10.1186/s12958-018-0402-6 
PMCID: PMC6119247
PMID: 30170607 


19. Int J Dev Neurosci. 2018 Aug 27;71:111-121. doi: 10.1016/j.ijdevneu.2018.08.007. 
[Epub ahead of print]

NGF, TrkA-P and neuroprotection after a hypoxic event in the developing central
nervous system.

Bogetti ME(1), Pozo Devoto VM(1), Rapacioli M(2), Flores V(3), Fiszer de Plazas
S(4).

Author information: 
(1)Instituto de Biología Celular y Neurociencias (IBCN) Dr. Eduardo de Robertis, 
Facultad de Medicina, CONICET, Universidad de Buenos Aires (UBA), Buenos Aires,
Argentina.
(2)Instituto de Neurociencia Cognitiva y Traslacional (INCyT), Universidad
Favaloro-INECO-CONICET, Buenos Aires, Argentina.
(3)Instituto de Biología Celular y Neurociencias (IBCN) Dr. Eduardo de Robertis, 
Facultad de Medicina, CONICET, Universidad de Buenos Aires (UBA), Buenos Aires,
Argentina; Instituto de Neurociencia Cognitiva y Traslacional (INCyT),
Universidad Favaloro-INECO-CONICET, Buenos Aires, Argentina.
(4)Instituto de Biología Celular y Neurociencias (IBCN) Dr. Eduardo de Robertis, 
Facultad de Medicina, CONICET, Universidad de Buenos Aires (UBA), Buenos Aires,
Argentina. Electronic address: sfiszer@yahoo.com.

A decrease in the concentration of oxygen in the blood and tissues (hypoxia)
produces important, sometimes irreversible, damages in the central nervous system
(CNS) both during development and also postnatally. The present work aims at
analyzing the expression of nerve growth factor (NGF) and p75 and the activation 
of TrkA in response to an acute normobaric hypoxic event and to evaluate the
possible protective role of exogenous NGF. The developing chick optic tectum
(OT), a recognized model of corticogenesis, was used as experimental system by
means of in vivo and in vitro studies. Based on identification of the period of
highest sensitivity of developmental programmed cell death (ED15) we show that
hypoxia has a mild but reproducible effect that consist of a temporal increase of
cell death 6 h after the end of a hypoxic treatment. Cell death was preceded by a
significant early increase in the expression of Nerve Growth Factor (NGF) and its
membrane receptor p75. In addition, we found a biphasic response of TrkA
activation: a decrease during hypoxia followed by an increase -4 h later- that
temporally coincide with the interval of NGF overexpression. To test the NGF -
NGF receptors role in hypoxic cell death, we quantified, in primary neuronal
cultures derived from ED15 OT, the levels of TrkA activation after an acute
hypoxic treatment. A significant decline in the level of TrkA activation was
observed during hypoxia followed, 24 h later, by significant cell death.
Interestingly, this cell death can be reverted if TrkA inactivation during
hypoxia is suppressed by the addition of NGF. Our results suggest that TrkA
activation may play an important role in the survival of OT neurons subjected to 
acute hypoxia. The role of TrkA in neuronal survival after injury may be
advantageously used for the generation of neuroprotective strategies to improve
prenatal insult outcomes.

Copyright © 2018 ISDN. Published by Elsevier Ltd. All rights reserved.

DOI: 10.1016/j.ijdevneu.2018.08.007 
PMID: 30165176 


20. Cell Rep. 2018 Aug 21;24(8):2063-2074. doi: 10.1016/j.celrep.2018.07.073.

A BDNF-Mediated Push-Pull Plasticity Mechanism for Synaptic Clustering.

Niculescu D(1), Michaelsen-Preusse K(2), Güner Ü(2), van Dorland R(3), Wierenga
CJ(3), Lohmann C(4).

Author information: 
(1)Department of Synapse and Network Development, Netherlands Institute for
Neuroscience, 1105 Amsterdam, the Netherlands; Department of Neurogenesis and
Circuit Development, Vision Institute, 75012 Paris, France.
(2)Department of Synapse and Network Development, Netherlands Institute for
Neuroscience, 1105 Amsterdam, the Netherlands.
(3)Department of Biology, Faculty of Science, Utrecht University, 3584 Utrecht,
the Netherlands.
(4)Department of Synapse and Network Development, Netherlands Institute for
Neuroscience, 1105 Amsterdam, the Netherlands; Department of Functional Genomics,
Center for Neurogenomics and Cognitive Research, VU University, Amsterdam, the
Netherlands. Electronic address: c.lohmann@nin.knaw.nl.

During development, activity-dependent synaptic plasticity refines neuronal
networks with high precision. For example, spontaneous activity helps sorting
synaptic inputs with similar activity patterns into clusters to enhance neuronal 
computations in the mature brain. Here, we show that TrkB activation and
postsynaptic brain-derived neurotrophic factor (BDNF) are required for synaptic
clustering in developing hippocampal neurons. Moreover, BDNF and TrkB modulate
transmission at synapses depending on their clustering state, indicating that
endogenous BDNF/TrkB signaling stabilizes locally synchronized synapses.
Together with our previous data on proBDNF/p75NTR signaling, these findings
suggest a push-pull plasticity mechanism for synaptic clustering: BDNF stabilizes
clustered synapses while proBDNF downregulates out-of-sync synapses. This idea is
supported by our observation that synaptic clustering requires
matrix-metalloproteinase-9 activity, a proBDNF-to-BDNF converting enzyme.
Finally, NMDA receptor activation mediates out-of-sync depression upstream of
proBDNF signaling. Together, these data delineate an efficient plasticity
mechanism where proBDNF and mature BDNF establish synaptic clustering through
antagonistic modulation of synaptic transmission.

Copyright © 2018 The Author(s). Published by Elsevier Inc. All rights reserved.

DOI: 10.1016/j.celrep.2018.07.073 
PMID: 30134168 


21. Sci Rep. 2018 Aug 21;8(1):12490. doi: 10.1038/s41598-018-30029-0.

Deletion of p75NTR prevents vaso-obliteration and retinal neovascularization via 
activation of Trk- A receptor in ischemic retinopathy model.

Elshaer SL(1)(2)(3), El-Remessy AB(4)(5).

Author information: 
(1)Augusta Biomedical Research Corporation, Augusta, GA, 30912, USA.
(2)Charlie Norwood VA Medical Center, Augusta, GA, 30912, USA.
(3)Ophthalmology Department, Hamilton Eye Institute, University of Tennessee
Health Sciences Center, Memphis, TN, 38163, USA.
(4)Augusta Biomedical Research Corporation, Augusta, GA, 30912, USA.
Azza.El-Remessy@va.gov.
(5)Charlie Norwood VA Medical Center, Augusta, GA, 30912, USA.
Azza.El-Remessy@va.gov.

Ischemic retinopathy is characterized by ischemia followed by retinal
neovascularization (RNV) resulting in visual impairment. Given the role of
neuron-secreted growth factors in regulating angiogenesis, we examined how
genetic deletion of the neurotrophin receptor; p75NTR can overcome retinal
ischemia using oxygen-induced retinopathy (OIR) mouse model. Wildtype (WT) or
p75NTR-/- mice pups were subjected to hyperoxia (70% O2, p7-p12) then returned to
normal air (relative hypoxia, p12-p17). Vascular alterations were assessed at p12
and p17 time-points. Deletion of p75NTR prevented hyperoxia-associated central
vascular cell death (p12) and hypoxia-associated RNV and enhanced central
vascular repair (p17). Decreased expression of apoptotic markers; preserved Akt
survival signal decreased proNGF were also observed at p12. During hypoxia,
deletion of p75NTR maintained VEGF and VEGFR2 activation and restored NGF/proNGF 
and BDNF/proBDNF levels. Deletion of p75NTR coincided with significant increases 
in expression and activation of NGF survival receptor, TrkA at basal and
hyperoxic condition. Pharmacological inhibition of TrkA using compound K-252a
(0.5 μg 1 μl-1/eye) resulted in 2-fold increase in pathological RNV and 1.34-fold
increase in central vascular cell death in p75NTR-/- pups. In conclusion,
deletion of p75NTR protected against retinal ischemia and prevented RNV, in part,
through restoring neurotrophic support and activating TrkA receptor.

DOI: 10.1038/s41598-018-30029-0 
PMCID: PMC6104090
PMID: 30131506 


22. ACS Chem Neurosci. 2018 Aug 29. doi: 10.1021/acschemneuro.8b00298. [Epub ahead of
print]

Resident Microglia Activate before Peripheral Monocyte Infiltration and p75NTR
Blockade Reduces Microglial Activation and Early Brain Injury after Subarachnoid 
Hemorrhage.

Xu Z(1), Shi WH(2), Xu LB(3), Shao MF(4), Chen ZP(1), Zhu GC(1), Hou Q(5).

Author information: 
(1)Department of Neurosurgery , First affiliated Hospital of Zhejiang Chinese
Medicine University , 54 Youdian Lane , Hangzhou 310006 , China.
(2)Department of Neurosurgery , Affiliated Hospital of Nantong University , 20
Xisi Road , Nantong 226001 , China.
(3)Department of Neurosurgery , Zhuji People's Hospital , 9 Jianmin Lane , Zhuji 
311800 , China.
(4)Department of Nephrology , First People's Hospital of Yuhang District , No.
369 Yingbin Road , Linping, Yuhang, Hangzhou 311100 , China.
(5)Department of Neurology , First affiliated Hospital of Zhejiang Chinese
Medicine University , 54 Youdian Lane , Hangzhou 310006 , China.

Early brain injury (EBI) after aneurysmal subarachnoid hemorrhage (SAH)
contributes to high morbidity and mortality. Although it is well recognized that 
acute neuroinflammation reaction is one of the most important triggers of EBI,
pharmacotherapy proved to be clinically effective against the initiating of
neuroinflammation after SAH is lacking. The resident microglia and infiltrated
peripheral monocyte are two main types of immune cells in central nervous system 
(CNS) and control the inflammation process in brain after SAH. But the time
course and relative contributions of these two immune cell activations after SAH 
are unknown. The p75 neurotrophin receptor (p75NTR), member of TNF receptor
superfamily, expresses on infiltrated peripheral monocytes and suppresses their
proinflammatory action after brain insults. But the p75NTR expression on resident
microglia in vivo is rarely explored and their function keeps elusive. Therefore,
we designed this study to investigate the time course of resident microglia
activation and peripheral monocyte infiltration, as well as the microglial
expression of p75NTR by using CX3C-chemokine receptor 1 (Cx3cr1) and chemokine
receptor 2 (Ccr2) double transgenic mice (Cx3cr1GFP/+Ccr2RFP/+) after SAH. The
results showed activated microglia was observed in cortex as early as 24 h and
further increased at 48 and 72 h post SAH, while the infiltrated monocyte was not
found until 72h. In addition, activated microglia expressed p75NTR acutely and
p75NTR specific antagonist TAT-Pep5 significantly reduced microglia activation,
neuroinflammation and EBI from 24 to 72 h. Together, these data suggest that the 
early neuroinflammation reaction might be initiated and intensified mainly by
resident microglia rather than infiltrated monocyte at least in the first 48 h
after SAH and p75NTR blockading by TAT-Pep5P might alleviate EBI through
mediating microglial activation.

DOI: 10.1021/acschemneuro.8b00298 
PMID: 30117729 


23. Biometals. 2018 Aug 16. doi: 10.1007/s10534-018-0135-1. [Epub ahead of print]

Iron chelator deferiprone rescues memory deficits, hippocampal BDNF levels and
antioxidant defenses in an experimental model of memory impairment.

Alcalde LA(1), de Freitas BS(1), Machado GDB(1), de Freitas Crivelaro PC(1),
Dornelles VC(1), Gus H(1), Monteiro RT(1), Kist LW(2)(3), Bogo MR(2)(3), Schröder
N(4)(5).

Author information: 
(1)Neurobiology and Developmental Biology Laboratory, Faculty of Biosciences,
Pontifical Catholic University of Rio Grande do Sul, Porto Alegre, RS, 90619-900,
Brazil.
(2)Laboratory of Genomics and Molecular Biology, Faculty of Biosciences,
Pontifical Catholic University of Rio Grande do Sul, Porto Alegre, RS, 90619-900,
Brazil.
(3)Graduate Program in Medicine and Health Sciences, Pontifical Catholic
University of Rio Grande do Sul, Porto Alegre, RS, 90610-000, Brazil.
(4)Departamento de Fisiologia, Instituto de Ciências Básicas da Saúde,
Universidade Federal do Rio Grande do Sul, Rua Sarmento Leite, 500, Porto Alegre,
RS, 90050-170, Brazil. nadja_s@terra.com.br.
(5)National Institute of Science and Technology for Translational Medicine
(INCT-TM), Conselho Nacional de Desenvolvimento Cientifico e Tecnologico (CNPq), 
Brasília, 71605-001, Brazil. nadja_s@terra.com.br.

Brain-derived neurotrophic factor (BDNF) plays a key role in neural development
and physiology, as well as in pathological states. Post-mortem studies
demonstrate that BDNF is reduced in the brains of patients affected by
neurodegenerative diseases. Iron accumulation has also been associated to the
pathogenesis of neurodegenerative diseases. In rats, iron overload induces
persistent memory deficits, increases oxidative stress and apoptotic markers, and
decreases the expression of the synaptic marker, synaptophysin. Deferiprone (DFP)
is an oral iron chelator used for the treatment of systemic iron overload
disorders, and has recently been tested for Parkinson's disease. Here, we
investigated the effects of iron overload on BDNF levels and on mRNA expression
of genes encoding TrkB, p75NTR, catalase (CAT) and NQO1. We also aimed at
investigating the effects of DFP on iron-induced impairments. Rats received iron 
or vehicle at postnatal days 12-14 and when adults, received chronic DFP or water
(vehicle). Recognition memory was tested 19 days after the beginning of chelation
therapy. BDNF measurements and expression analyses in the hippocampus were
performed 24 h after the last day of DFP treatment. DFP restored memory and
increased hippocampal BDNF levels, ameliorating iron-induced effects. Iron
overload in the neonatal period reduced, while treatment with DFP was able to
rescue, the expression of antioxidant enzymes CAT and NQO1.

DOI: 10.1007/s10534-018-0135-1 
PMID: 30117045 


24. Neurobiol Learn Mem. 2018 Aug 6;155:231-238. doi: 10.1016/j.nlm.2018.08.008.
[Epub ahead of print]

Developmental prefrontal mRNA expression of D2 dopamine receptor splice variants 
and working memory impairments in rats after early life Interleukin-1β elevation.

Schwarz AP(1), Rotov AY(2), Chuprina OI(3), Krytskaya DU(3), Trofimov AN(3),
Kosheverova VV(4), Ischenko AM(5), Zubareva OE(6).

Author information: 
(1)Laboratory of Neurobiology of the Brain Integrative Functions, I.P. Pavlov
Department of Physiology, Institute of Experimental Medicine, Akademika Pavlova
street 12, 197376 St. Petersburg, Russia. Electronic address:
Aleksandr.Pavlovich.Schwarz@gmail.com.
(2)Laboratory of Evolution of the Sensory Organs, I.M. Sechenov Institute of
Evolutionary Physiology and Biochemistry, Russian Academy of Sciences, Thorez
avenue 44, 199223 St. Petersburg, Russia.
(3)Laboratory of Neurobiology of the Brain Integrative Functions, I.P. Pavlov
Department of Physiology, Institute of Experimental Medicine, Akademika Pavlova
street 12, 197376 St. Petersburg, Russia.
(4)Laboratory of Intracellular Membranes Dynamics, Department of the
Intracellular Signaling and Transport, Institute of Cytology, Russian Academy of 
Sciences, Tikhoretsky avenue 4, 194064 St. Petersburg, Russia.
(5)Laboratory of Protein Biochemistry, Research Institute of Highly Pure
Biopreparations, Pudozhskaya street 7, 197110 St. Petersburg, Russia.
(6)Laboratory of Neurobiology of the Brain Integrative Functions, I.P. Pavlov
Department of Physiology, Institute of Experimental Medicine, Akademika Pavlova
street 12, 197376 St. Petersburg, Russia; Laboratory of Molecular Mechanisms of
Neuronal Interactions, I.M. Sechenov Institute of Evolutionary Physiology and
Biochemistry, Russian Academy of Sciences, Thorez avenue 44, 199223 St.
Petersburg, Russia.

Long (D2L) and Short (D2S) isoforms of D2 dopamine receptor differ in their
biochemical and physiological properties, which could affect functioning of
prefrontal cortex. Contribution of distinct D2 dopamine receptor isoforms to
cognitive dysfunctions and its developmental regulation are currently not fully
elucidated. In the present study, we evaluated developmental mRNA expression of
D2S/D2L dopamine receptor isoforms within the rat medial prefrontal cortex (mPFC)
in the model of neurodevelopmental cognitive dysfunction. Working memory
performance (Y-maze spontaneous alternations) and D2S/D2L mRNA expression in the 
mPFC (by qRT-PCR) were evaluated in juvenile (P27), adolescent (P42-47) and adult
(P75-90) rats after chronic early life treatment with proinflammatory cytokine
interleukin (IL)-1β (1 µg/kg i.p. daily P15-21). It was shown that IL-1β
elevation during the 3rd week of life leads to working memory deficit originating
in juvenile animals and persisting into adulthood. D2S mRNA expression was
strongly downregulated during adolescence, and such downregulation was
exaggerated in animals injected with IL-1β during P15-21. Early life IL-1β
administrations influenced developmental changes in the D2S/D2L mRNA ratio. This 
measure was found to be decreased in adolescent and adult control (intact and
vehicle-treated) rats compared to juvenile control, while in the case of
IL-1β-treated animals, the decrease in D2S/D2L ratio was observed only in
adulthood but not in adolescence compared to juvenile rats. During the
adolescence, D2S mRNA expression was downregulated and D2S/D2L ratio was
upregulated in the mPFC of rats treated with IL-1β during the 3rd week of life
compared to controls. Based on these data we conclude that changes in the
developmental expression of D2 dopamine receptor splice variants within mPFC may 
underlie long-lasting cognitive deficit associated with neonatal pathology.

Copyright © 2018 Elsevier Inc. All rights reserved.

DOI: 10.1016/j.nlm.2018.08.008 
PMID: 30092312 


25. Exp Cell Res. 2018 Oct 1;371(1):122-129. doi: 10.1016/j.yexcr.2018.08.002. Epub
2018 Aug 6.

The p75 neurotrophin receptor enhances HIF-dependent signaling in glioma.

Tong B(1), Pantazopoulou V(1), Johansson E(1), Pietras A(2).

Author information: 
(1)Division of Translational Cancer Research, Department of Laboratory Medicine, 
Lund University, Lund, Sweden.
(2)Division of Translational Cancer Research, Department of Laboratory Medicine, 
Lund University, Lund, Sweden. Electronic address: alexander.pietras@med.lu.se.

Tumor hypoxia is associated with several features of aggressive glioma growth,
including migration, invasion, and stemness. Most of the cellular adaptation to
hypoxia is mediated by the hypoxia-inducible factors HIF-1α and HIF-2α, but
regulation of these factors by both oxygen-dependent and -independent mechanisms 
in brain tumors is only partially understood. Here, we show that the p75
neurotrophin receptor (p75NTR) is stabilized at hypoxia in murine glioma in vivo,
as well as in primary human glioma cultures in vitro. Expression of p75NTR
resulted in increased stabilization of HIF-1α and HIF-2α, and RNAi or
pharmacologic targeting of p75NTR diminished HIF stabilization and HIF-dependent 
signaling at hypoxia. Consequentially, p75NTR inhibition resulted in decreased
migration, invasion, and stemness in response to hypoxia, suggesting that p75NTR 
is a central regulator of hypoxia-induced glioma aggressiveness. Together, our
findings support the literature that identifies p75NTR as a potential therapeutic
target in brain tumors.

Copyright © 2018 The Author(s). Published by Elsevier Inc. All rights reserved.

DOI: 10.1016/j.yexcr.2018.08.002 
PMID: 30092219 


26. Dev Cell. 2018 Aug 6;46(3):376-387.e7. doi: 10.1016/j.devcel.2018.07.001.

Retrograde Degenerative Signaling Mediated by the p75 Neurotrophin Receptor
Requires p150Glued Deacetylation by Axonal HDAC1.

Pathak A(1), Stanley EM(1), Hickman FE(1), Wallace N(2), Brewer B(3), Li D(3),
Gluska S(4), Perlson E(4), Fuhrmann S(5), Akassoglou K(6), Bronfman F(7),
Casaccia P(8), Burnette DT(9), Carter BD(10).

Author information: 
(1)Department of Biochemistry, Vanderbilt University School of Medicine,
Nashville, TN, USA; Vanderbilt Brain Institute, Vanderbilt University, Nashville,
TN, USA.
(2)Department of Biochemistry, Vanderbilt University School of Medicine,
Nashville, TN, USA.
(3)Vanderbilt University School of Engineering, Nashville, TN, USA.
(4)Department of Physiology and Pharmacology, Sackler Faculty of Medicine, Tel
Aviv University, Tel Aviv, Israel; Sagol School of Neuroscience, Tel Aviv
University, Tel Aviv, Israel.
(5)Department of Cell & Developmental Biology, Vanderbilt University School of
Medicine, Nashville, TN, USA; Department of Ophthalmology and Visual Sciences,
Vanderbilt University School of Medicine, Nashville, TN, USA.
(6)Gladstone Institute of Neurological Disease and Department of Neurology,
University of California, San Francisco, CA, USA.
(7)Center for Ageing and Regeneration (CARE UC), Faculty of Biological Sciences, 
Department of Physiology, Pontificia Universidad Católica de Chile, Santiago,
Chile.
(8)Hunter College Department of Biology, Advanced Science Research Center at The 
Graduate Center of the City University of New York, New York, NY, USA.
(9)Department of Cell & Developmental Biology, Vanderbilt University School of
Medicine, Nashville, TN, USA.
(10)Department of Biochemistry, Vanderbilt University School of Medicine,
Nashville, TN, USA; Vanderbilt Brain Institute, Vanderbilt University, Nashville,
TN, USA. Electronic address: bruce.carter@vanderbilt.edu.

During development, neurons undergo apoptosis if they do not receive adequate
trophic support from tissues they innervate or when detrimental factors activate 
the p75 neurotrophin receptor (p75NTR) at their axon ends. Trophic factor
deprivation (TFD) or activation of p75NTR in distal axons results in a retrograde
degenerative signal. However, the nature of this signal and the regulation of its
transport are poorly understood. Here, we identify p75NTR intracellular domain
(ICD) and histone deacetylase 1 (HDAC1) as part of a retrograde pro-apoptotic
signal generated in response to TFD or ligand binding to p75NTR in sympathetic
neurons. We report an unconventional function of HDAC1 in retrograde transport of
a degenerative signal and its constitutive presence in sympathetic axons. HDAC1
deacetylates dynactin subunit p150Glued, which enhances its interaction with
dynein. These findings define p75NTR ICD as a retrograde degenerative signal and 
reveal p150Glued deacetylation as a unique mechanism regulating axonal transport.

Copyright © 2018 Elsevier Inc. All rights reserved.

DOI: 10.1016/j.devcel.2018.07.001 
PMCID: PMC6093198 [Available on 2019-08-06]
PMID: 30086304  [Indexed for MEDLINE]


27. Oxid Med Cell Longev. 2018 Jun 26;2018:3091424. doi: 10.1155/2018/3091424.
eCollection 2018.

Pro-BDNF Contributes to Hypoxia/Reoxygenation Injury in Myocardial Microvascular 
Endothelial Cells: Roles of Receptors p75NTR and Sortilin and Activation of JNK
and Caspase 3.

Yu F(1), Liu Y(1), Xu J(1).

Author information: 
(1)Department of Anesthesiology, The Second Xiangya Hospital of Central South
University, Changsha, Hunan 410011, China.

The aim of this study was to identify the role of the precursor of the
brain-derived neurotrophic factor (pro-BDNF) in myocardial hypoxia/reoxygenation 
injury (H/R) and to address the underlying mechanisms. For this purpose,
myocardial microvascular endothelial cells (MMECs) exposed to a high
concentration of glucose (30 mM) for 48 h were subjected to 4 h of hypoxia
followed by 2 h of reoxygenation. Terminal deoxynucleotidyl transferase (TdT)
dUTP nick-end labeling (TUNEL) staining and flow-cytometric analysis were
performed to detect apoptosis. Cell scratch and capillary-like-structure
formation assays were employed to evaluate cell function. The levels of
apoptosis-related proteins were evaluated by Western blotting and
immunofluorescence assays. Our results showed that H/R resulted in MMEC injury,
as indicated by significant increases in TUNEL-positive cell numbers and a
reduction in MMEC migration and in capillary-like-structure formation coupled
with increased pro-BDNF protein expression. In addition, overexpression of
pro-BDNF in MMECs via a viral vector led to increased pro-BDNF expression, and
this upregulation induced apoptosis. Mechanistic experiments revealed that H/R
did not influence BDNF, JNK, and caspase 3 expression, but upregulated pro-BDNF, 
p75NTR, sortilin, phospho-JNK, and cleaved caspase 3 protein levels. In contrast,
neutralization of endogenous pro-BDNF with an antibody significantly attenuated
H/R-induced upregulation of pro-BDNF, p75NTR, sortilin, p-JNK, and cleaved
caspase 3 protein levels, indicating that p75NTR-sortilin signaling and
activation of JNK and caspase 3 may be involved in these effects. In conclusion, 
H/R-induced injury may be mediated by pro-BDNF, at least in part through the
regulation of p75NTR-sortilin signaling and activation of JNK and caspase 3.

DOI: 10.1155/2018/3091424 
PMCID: PMC6038493
PMID: 30046375  [Indexed for MEDLINE]


28. Cell Rep. 2018 Jul 24;24(4):1013-1024. doi: 10.1016/j.celrep.2018.06.098.

RIP2 Gates TRAF6 Interaction with Death Receptor p75NTR to Regulate Cerebellar
Granule Neuron Survival.

Kisiswa L(1), Fernández-Suárez D(1), Sergaki MC(1), Ibáñez CF(2).

Author information: 
(1)Department of Cell and Molecular Biology, Karolinska Institute, Stockholm
17177, Sweden.
(2)Department of Cell and Molecular Biology, Karolinska Institute, Stockholm
17177, Sweden; Department of Physiology, National University of Singapore,
Singapore 117597, Singapore; Life Sciences Institute, National University of
Singapore, Singapore 117456, Singapore. Electronic address: carlos.ibanez@ki.se.

Cerebellar granule neurons (CGNs) undergo programmed cell death during the first 
postnatal week of mouse development, coincident with sustained expression of the 
death receptor p75NTR. Although ablation of p75NTR does not affect CGN cell
death, deletion of the downstream effector RIP2 significantly increases CGN
apoptosis, resulting in reduced adult CGN number and impaired behaviors
associated with cerebellar function. Remarkably, CGN death is restored to basal
levels when p75NTR is deleted in RIP2-deficient mice. We find that RIP2 gates the
signaling output of p75NTR by competing with TRAF6 for binding to the receptor
intracellular domain. In CGNs lacking RIP2, more TRAF6 is associated with p75NTR,
leading to increased JNK-dependent apoptosis. In agreement with this,
pharmacological inhibition or genetic ablation of TRAF6 restores cell death
levels in CGNs lacking RIP2. These results reveal an unexpected mechanism
controlling CGN number and highlight how competitive interactions govern the
logic of death receptor function.

Copyright © 2018 The Authors. Published by Elsevier Inc. All rights reserved.

DOI: 10.1016/j.celrep.2018.06.098 
PMID: 30044969 


29. J Cell Biol. 2018 Sep 3;217(9):3237-3253. doi: 10.1083/jcb.201703120. Epub 2018
Jul 17.

Non-canonical Ret signaling augments p75-mediated cell death in developing
sympathetic neurons.

Donnelly CR(1), Gabreski NA(1), Suh EB(1), Chowdhury M(1), Pierchala BA(2).

Author information: 
(1)Department of Biologic and Materials Sciences, University of Michigan, Ann
Arbor, MI.
(2)Department of Biologic and Materials Sciences, University of Michigan, Ann
Arbor, MI pierchal@umich.edu.

Programmed cell death (PCD) is an evolutionarily conserved process critical in
sculpting many organ systems, yet the underlying mechanisms remain poorly
understood. Here, we investigated the interactions of pro-survival and
pro-apoptotic receptors in PCD using the sympathetic nervous system as a model.
We demonstrate that Ret, a receptor tyrosine kinase required for the survival of 
many neuronal populations, is restricted to a subset of degenerating neurons that
rapidly undergo apoptosis. Pro-apoptotic conditions induce Ret to associate with 
the death receptor p75. Genetic deletion of p75 within Ret+ neurons, and deletion
of Ret during PCD, inhibit apoptosis both in vitro and in vivo. Mechanistically, 
Ret inhibits nerve growth factor (NGF)-mediated survival of sympathetic neurons. 
Removal of Ret disrupts NGF-mediated TrkA ubiquitination, leading to increased
cell surface levels of TrkA, thereby potentiating survival signaling.
Additionally, Ret deletion significantly impairs p75 regulated intramembrane
proteolysis cleavage, leading to reduced activation of downstream apoptotic
effectors. Collectively, these results indicate that Ret acts non-canonically to 
augment p75-mediated apoptosis.

© 2018 Donnelly et al.

DOI: 10.1083/jcb.201703120 
PMCID: PMC6122988 [Available on 2019-03-03]
PMID: 30018091 


30. Sci Rep. 2018 Jul 16;8(1):10707. doi: 10.1038/s41598-018-29124-z.

Non-viral-mediated suppression of AMIGO3 promotes disinhibited NT3-mediated
regeneration of spinal cord dorsal column axons.

Almutiri S(1), Berry M(1), Logan A(1), Ahmed Z(2).

Author information: 
(1)Neuroscience and Ophthalmology, Institute of Inflammation and Ageing,
University of Birmingham, Edgbaston, Birmingham, B15 2TT, UK.
(2)Neuroscience and Ophthalmology, Institute of Inflammation and Ageing,
University of Birmingham, Edgbaston, Birmingham, B15 2TT, UK.
z.ahmed.1@bham.ac.uk.

After injury to the mature central nervous system (CNS), myelin-derived
inhibitory ligands bind to the Nogo-66 tripartite receptor complex expressed on
axonal growth cones, comprised of LINGO-1 and p75NTR/TROY and induce growth cone 
collapse through the RhoA pathway. We have also shown that amphoterin-induced
gene and open reading frame-3 (AMIGO3) substitutes for LINGO-1 and can signal
axon growth cone collapse. Here, we investigated the regeneration of dorsal root 
ganglion neuron (DRGN) axons/neurites after treatment with a short hairpin RNA
(sh) AMIGO3 plasmid delivered with a non-viral in vivo-jetPEI vector, and the
pro-survival/axogenic neurotrophin (NT) 3 in vitro and in vivo. A bicistronic
plasmid, containing both shAMIGO3 and NT3 knocked down >75% of AMIGO3 mRNA in
cultured DRGN and significantly overexpressed NT3 production. In vivo, intra-DRG 
injection of in vivo-jetPEI plasmids containing shAMIGO3/gfp and shAMIGO3/nt3
both knocked down AMIGO3 expression in DRGN and, in combination with NT3
overexpression, promoted DC axon regeneration, recovery of conduction of compound
action potentials across the lesion site and improvements in sensory and
locomotor function. These findings demonstrate that in vivo-jetPEI is a potential
non-viral, translatable DRGN delivery vehicle in vivo and that suppression of
AMIGO3 disinhibits the growth of axotomised DRGN enabling NT3 to stimulate the
regeneration of their DC axons and enhances functional recovery.

DOI: 10.1038/s41598-018-29124-z 
PMCID: PMC6048058
PMID: 30013050 


31. Sci Rep. 2018 Jul 13;8(1):10661. doi: 10.1038/s41598-018-28633-1.

Effects of BNN27, a novel C17-spiroepoxy steroid derivative, on experimental
retinal detachment-induced photoreceptor cell death.

Tsoka P(1)(2), Matsumoto H(2), Maidana DE(2), Kataoka K(2), Naoumidi I(1),
Gravanis A(3)(4), Vavvas DG(5), Tsilimbaris MK(6).

Author information: 
(1)Laboratory of Optics and Vision, University of Crete Medical School,
Heraklion, Crete, Greece.
(2)Angiogenesis Laboratory, Retina Service, Department of Ophthalmology,
Massachusetts Eye and Ear Infirmary, Harvard Medical School, Boston,
Massachusetts, USA.
(3)Department of Pharmacology, University of Crete Medical School, Heraklion,
Crete, Greece.
(4)Institute of Molecular Biology and Biotechnology, Foundation for Research and 
Technology-Hellas, Heraklion, Crete, Greece.
(5)Angiogenesis Laboratory, Retina Service, Department of Ophthalmology,
Massachusetts Eye and Ear Infirmary, Harvard Medical School, Boston,
Massachusetts, USA. demetrios_vavvas@meei.harvard.edu.
(6)Laboratory of Optics and Vision, University of Crete Medical School,
Heraklion, Crete, Greece. tsilimb@med.uoc.gr.

Retinal detachment (RD) leads to photoreceptor cell death secondary to the
physical separation of the retina from the underlying retinal pigment epithelium.
Intensifying photoreceptor survival in the detached retina could be remarkably
favorable for many retinopathies in which RD can be seen. BNN27, a blood-brain
barrier (BBB)-permeable, C17-spiroepoxy derivative of dehydroepiandrosterone
(DHEA) has shown promising neuroprotective activity through interaction with
nerve growth factor receptors, TrkA and p75NTR. Here, we administered BNN27
systemically in a murine model of RD. TUNEL+ photoreceptors were significantly
decreased 24 hours post injury after a single administration of 200 mg/kg BNN27. 
Furthermore, BNN27 increased inflammatory cell infiltration, as well as, two
markers of gliosis 24 hours post RD. However, single or multiple doses of BNN27
were not able to protect the overall survival of photoreceptors 7 days post
injury. Additionally, BNN27 did not induce the activation/phosphorylation of
TrkAY490 in the detached retina although the mRNA levels of the receptor were
increased in the photoreceptors post injury. Together, these findings, do not
demonstrate neuroprotective activity of BNN27 in experimentally-induced RD.
Further studies are needed in order to elucidate the paradox/contradiction of
these results and the mechanism of action of BNN27 in this model of photoreceptor
cell damage.

DOI: 10.1038/s41598-018-28633-1 
PMCID: PMC6045604
PMID: 30006508 


32. Neurosci Lett. 2018 Sep 14;683:61-68. doi: 10.1016/j.neulet.2018.06.045. Epub
2018 Jun 25.

The soluble form of LOTUS inhibits Nogo receptor type 1-mediated signaling
induced by B lymphocyte stimulator and chondroitin sulfate proteoglycans.

Kawakami Y(1), Saito Y(1), Nakagawa R(1), Kurihara Y(1), Takei K(2).

Author information: 
(1)Molecular Medical Bioscience Laboratory, Department of Medical Life Science,
Yokohama City University Graduate School of Medical Life Science, Yokohama
230-0045, Japan.
(2)Molecular Medical Bioscience Laboratory, Department of Medical Life Science,
Yokohama City University Graduate School of Medical Life Science, Yokohama
230-0045, Japan. Electronic address: kohtaro@med.yokohama-cu.ac.jp.

There are global efforts in developing therapeutic strategies for central nervous
system (CNS) injuries using multimodal approaches. Nogo receptor type 1 (NgR1)
has been known as a primary molecule limiting neuronal regeneration in the adult 
CNS. We identified lateral olfactory tract usher substance (LOTUS) as an
endogenous NgR1 antagonist. Membrane-bound LOTUS interacts with NgR1 and inhibits
its function by blocking its ligand binding. Five molecules including Nogo,
myelin-associated glycoprotein (MAG), oligodendrocyte myelin glycoprotein (OMgp),
B lymphocyte stimulator (BLyS) and chondroitin sulfate proteoglycans (CSPGs) have
been identified as NgR1 ligands. These ligands bind to NgR1 and activate NgR1
signaling, leading to axon growth inhibition such as growth cone collapse and
neurite outgrowth inhibition. We have recently reported that the soluble form of 
LOTUS (s-LOTUS) also suppressed NgR1-mediated signaling induced by myelin axonal 
inhibitors (MAIs) including Nogo, MAG and OMgp by binding with both NgR1 and its 
co-receptor p75 neurotrophin receptor (p75NTR). Though s-LOTUS has been reported 
to suppress MAIs, whether s-LOTUS also suppresses NgR1 signaling induced by BLyS 
and CSPGs remains to be elucidated. Here, we show that s-LOTUS inhibits
NgR1-mediated signaling induced by BLyS and CSPGs. Although treatment with
s-LOTUS did not suppress BLyS-NgR1 interaction, s-LOTUS inhibited growth cone
collapse and neurite outgrowth inhibition induced by BLyS and CSPGs in chick
dorsal root ganglion (DRG) neurons. Furthermore, s-LOTUS compensated for the
suppressive function of endogenous LOTUS in NgR1-mediated signaling in olfactory 
bulb neurons of lotus-knockout mice. These findings suggest that s-LOTUS is a
potent therapeutic agent for neuronal regeneration in the CNS injuries.

Copyright © 2018 Elsevier B.V. All rights reserved.

DOI: 10.1016/j.neulet.2018.06.045 
PMID: 29953923 


33. Cancer Res. 2018 Aug 15;78(16):4745-4759. doi: 10.1158/0008-5472.CAN-18-0027.
Epub 2018 Jun 21.

CD271+ Cells Are Diagnostic and Prognostic and Exhibit Elevated MAPK Activity in 
SHH Medulloblastoma.

Liang L(1), Coudière-Morrison L(1), Tatari N(1), Stromecki M(1), Fresnoza A(2),
Porter CJ(3), Del Bigio MR(4), Hawkins C(5), Chan JA(6), Ryken TC(7), Taylor
MD(8)(9)(10)(11), Ramaswamy V(12)(13)(14), Werbowetski-Ogilvie TE(15).

Author information: 
(1)Regenerative Medicine Program, Department of Biochemistry and Medical
Genetics, University of Manitoba, Winnipeg, Manitoba, Canada.
(2)Central Animal Care Services, University of Manitoba, Winnipeg, Manitoba,
Canada.
(3)Ottawa Bioinformatics Core Facility, Ottawa Hospital Research Institute,
Ottawa, Ontario, Canada.
(4)Department of Pathology, University of Manitoba and the Children's Hospital
Research Institute of Manitoba, Winnipeg, Manitoba, Canada.
(5)Program in Cell Biology, The Hospital for Sick Children, Toronto, Ontario,
Canada and Department of Laboratory Medicine and Pathobiology, University of
Toronto, Toronto, Ontario, Canada.
(6)Department of Pathology & Laboratory Medicine, University of Calgary, Calgary,
Alberta, Canada.
(7)Department of Neurosurgery, University of Kansas, Kansas City, Kansas.
(8)The Arthur and Sonia Labatt Brain Tumour Research Center, The Hospital for
Sick Children, Toronto, Ontario, Canada.
(9)Developmental & Stem Cell Biology Program, The Hospital for Sick Children,
Toronto, Ontario, Canada.
(10)Department of Laboratory Medicine and Pathobiology, University of Toronto,
Toronto, Ontario Canada.
(11)Division of Neurosurgery, The Hospital for Sick Children, Toronto, Ontario,
Canada.
(12)The Arthur and Sonia Labatt Brain Tumour Research Center, The Hospital for
Sick Children, Toronto, Ontario, Canada. Tamra.Ogilvie@umanitoba.ca
vijay.ramaswamy@sickkids.ca.
(13)Division of Haematology/Oncology, University of Toronto and The Hospital for 
Sick Children, Toronto, Ontario, Canada.
(14)Program in Neuroscience and Mental Health and Division of Neurology, The
Hospital for Sick Children, Toronto, Ontario, Canada.
(15)Regenerative Medicine Program, Department of Biochemistry and Medical
Genetics, University of Manitoba, Winnipeg, Manitoba, Canada.
Tamra.Ogilvie@umanitoba.ca vijay.ramaswamy@sickkids.ca.

The extensive heterogeneity both between and within the medulloblastoma subgroups
underscores a critical need for variant-specific biomarkers and therapeutic
strategies. We previously identified a role for the CD271/p75 neurotrophin
receptor (p75NTR) in regulating stem/progenitor cells in the SHH medulloblastoma 
subgroup. Here, we demonstrate the utility of CD271 as a novel diagnostic and
prognostic marker for SHH medulloblastoma using IHC analysis and transcriptome
data across 763 primary tumors. RNA sequencing of CD271+ and CD271- cells
revealed molecularly distinct, coexisting cellular subsets, both in vitro and in 
vivo MAPK/ERK signaling was upregulated in the CD271+ population, and inhibiting 
this pathway reduced endogenous CD271 levels, stem/progenitor cell proliferation,
and cell survival as well as cell migration in vitro Treatment with the MEK
inhibitor selumetinib extended survival and reduced CD271 levels in vivo,
whereas, treatment with vismodegib, a well-known smoothened (SMO) inhibitor
currently in clinical trials for the treatment of recurrent SHH medulloblastoma, 
had no significant effect in our models. Our study demonstrates the clinical
utility of CD271 as both a diagnostic and prognostic tool for SHH medulloblastoma
tumors and reveals a novel role for MEK inhibitors in targeting CD271+ SHH
medulloblastoma cells.Significance: This study identifies CD271 as a specific and
novel biomarker of SHH-type medulloblastoma and that targeting CD271+ cells
through MEK inhibition represents a novel therapeutic strategy for the treatment 
of SHH medulloblastoma. Cancer Res; 78(16); 4745-59. ©2018 AACR.

©2018 American Association for Cancer Research.

DOI: 10.1158/0008-5472.CAN-18-0027 
PMID: 29930101 


34. Neuron. 2018 Jul 11;99(1):163-178.e6. doi: 10.1016/j.neuron.2018.05.024. Epub
2018 Jun 14.

The BDNF Val66Met Prodomain Disassembles Dendritic Spines Altering Fear
Extinction Circuitry and Behavior.

Giza JI(1), Kim J(1), Meyer HC(1), Anastasia A(2), Dincheva I(3), Zheng CI(1),
Lopez K(4), Bains H(5), Yang J(6), Bracken C(7), Liston C(4), Jing D(1),
Hempstead BL(8), Lee FS(9).

Author information: 
(1)Department of Psychiatry, Weill Cornell Medicine, New York, NY 10065, USA.
(2)Instituto de Investigación Médica Mercedes y Martín Ferreyra
(INIMEC-CONICET-Universidad Nacional de Córdoba), Córdoba, Argentina.
(3)Department of Psychiatry, Columbia University, New York, NY 10032, USA.
(4)Brain and Mind Research Institute, Weill Cornell Medicine, New York, NY 10065,
USA.
(5)Department of Medicine, Weill Cornell Medicine, New York, NY 10065, USA.
(6)Department of Medicine, Weill Cornell Medicine, New York, NY 10065, USA; Key
Laboratory of Shaanxi Province Department for Craniofacial Precision Medicine
Research, College of Stomatology, Xi'an Jiaotong University, Xi'an, Shaanxi
710004, PR China.
(7)Department of Biochemistry, Weill Cornell Medicine, New York, NY 10065, USA.
(8)Department of Medicine, Weill Cornell Medicine, New York, NY 10065, USA.
Electronic address: blhempst@med.cornell.edu.
(9)Department of Psychiatry, Weill Cornell Medicine, New York, NY 10065, USA;
Sackler Institute for Developmental Psychobiology, Weill Cornell Medicine, New
York, NY 10065, USA. Electronic address: fslee@med.cornell.edu.

Erratum in
    Neuron. 2018 Sep 19;99(6):1356.

A human variant in the BDNF gene (Val66Met; rs6265) is associated with impaired
fear extinction. Using super-resolution imaging, we demonstrate that the BDNF Met
prodomain disassembles dendritic spines and eliminates synapses in hippocampal
neurons. In vivo, ventral CA1 (vCA1) hippocampal neurons undergo similar
morphological changes dependent on their transient co-expression of a
SorCS2/p75NTR receptor complex during peri-adolescence. BDNF Met prodomain
infusion into the vCA1 during this developmental time frame reduces dendritic
spine density and prelimbic (PL) projections, impairing cued fear extinction.
Adolescent BdnfMet/Met mice display similar spine and PL innervation deficits.
Using fiber photometry, we found that, in wild-type mice, vCA1 neurons projecting
to the PL encode extinction by enhancing neural activity in threat anticipation
and rapidly subsiding their response. This adaptation is absent in BDNFMet/Met
mice. We conclude that the BDNF Met prodomain renders vCA1-PL projection neurons 
underdeveloped, preventing their capacity for subsequent circuit modulation
necessary for fear extinction. VIDEO ABSTRACT.

Copyright © 2018 Elsevier Inc. All rights reserved.

DOI: 10.1016/j.neuron.2018.05.024 
PMCID: PMC6054457 [Available on 2019-07-11]
PMID: 29909994 


35. Neurobiol Dis. 2018 Sep;117:125-136. doi: 10.1016/j.nbd.2018.05.021. Epub 2018
May 31.

Pretangle pathology within cholinergic nucleus basalis neurons coincides with
neurotrophic and neurotransmitter receptor gene dysregulation during the
progression of Alzheimer's disease.

Tiernan CT(1), Ginsberg SD(2), He B(3), Ward SM(1), Guillozet-Bongaarts AL(4),
Kanaan NM(5), Mufson EJ(3), Counts SE(6).

Author information: 
(1)Department of Translational Science and Molecular Medicine, Michigan State
University, Grand Rapids, MI, USA.
(2)Center for Dementia Research, Nathan Kline Institute, Orangeburg, NY, USA;
Department of Psychiatry, NYU Langone School of Medicine, New York, NY, USA;
Department of Physiology & Neuroscience, NYU Langone School of Medicine, New
York, NY, USA; NYU Neuroscience Institute, NYU Langone School of Medicine, New
York, NY, USA.
(3)Department of Neurobiology, Barrow Neurological Institute, Phoenix, AZ, USA.
(4)Allen Institute for Brain Science, Seattle, WA, USA.
(5)Department of Translational Science and Molecular Medicine, Michigan State
University, Grand Rapids, MI, USA; Hauenstein Neurosciences Center, Mercy Health 
Saint Mary's Hospital, Grand Rapids, MI, USA.
(6)Department of Translational Science and Molecular Medicine, Michigan State
University, Grand Rapids, MI, USA; Hauenstein Neurosciences Center, Mercy Health 
Saint Mary's Hospital, Grand Rapids, MI, USA; Department of Family Medicine,
Michigan State University, Grand Rapids, MI, USA; Michigan Alzheimer's Disease
Core Center, Ann Arbor, MI, USA. Electronic address: scott.counts@hc.msu.edu.

Cholinergic basal forebrain neurons of the nucleus basalis of Meynert (nbM)
regulate attentional and memory function and are exquisitely prone to tau
pathology and neurofibrillary tangle (NFT) formation during the progression of
Alzheimer's disease (AD). nbM neurons require the neurotrophin nerve growth
factor (NGF), its cognate receptor TrkA, and the pan-neurotrophin receptor p75NTR
for their maintenance and survival. Additionally, nbM neuronal activity and
cholinergic tone are regulated by the expression of nicotinic (nAChR) and
muscarinic (mAChR) acetylcholine receptors as well as receptors modulating
glutamatergic and catecholaminergic afferent signaling. To date, the molecular
and cellular relationships between the evolution of tau pathology and nbM
neuronal survival remain unknown. To address this knowledge gap, we profiled
cholinotrophic pathway genes within nbM neurons immunostained for pS422, a
pretangle phosphorylation event preceding tau C-terminal truncation at D421, or
dual-labeled for pS422 and TauC3, a later stage tau neo-epitope revealed by this 
same C-terminal truncation event, via single-population custom microarray
analysis. nbM neurons were obtained from postmortem tissues from subjects who
died with an antemortem clinical diagnosis of no cognitive impairment (NCI), mild
cognitive impairment (MCI), or mild/moderate AD. Quantitative analysis revealed
significant downregulation of mRNAs encoding TrkA as well as TrkB, TrkC, and the 
Trk-mediated downstream pro-survival kinase Akt in pS422+ compared to unlabeled, 
pS422-negative nbM neurons. In addition, pS422+ neurons displayed a
downregulation of transcripts encoding NMDA receptor subunit 2B, metabotropic
glutamate receptor 2, D2 dopamine receptor, and β1 adrenoceptor. By contrast,
transcripts encoding p75NTR were downregulated in dual-labeled pS422+/TauC3+
neurons. Appearance of the TauC3 epitope was also associated with an upregulation
of the α7 nAChR subunit and differential downregulation of the β2 nAChR subunit. 
Notably, we found that gene expression patterns for each cell phenotype did not
differ with clinical diagnosis. However, linear regression revealed that global
cognition and Braak stage were predictors of select transcript changes within
both unlabeled and pS422+/TauC3- neurons. Taken together, these cell
phenotype-specific gene expression profiling data suggest that dysregulation of
neurotrophic and neurotransmitter signaling is an early pathogenic mechanism
associated with NFT formation in vulnerable nbM neurons and cognitive decline in 
AD, which may be amenable to therapeutic intervention early in the disease
process.

Copyright © 2018. Published by Elsevier Inc.

DOI: 10.1016/j.nbd.2018.05.021 
PMID: 29859871 


36. Zhongguo Xiu Fu Chong Jian Wai Ke Za Zhi. 2018 Jan 1;32(1):80-90. doi:
10.7507/1002-1892.201708007.

[The role of Schwann cells-like cells derived from human amniotic membrane
mesenchymal stem cells transplantation in flap nerves regeneration].

[Article in Chinese; Abstract available in Chinese from the publisher]

Gong F(1), Wei Z(2), Jin W(1), Li H(1), Deng C(1), Wu B(1), Nie K(1).

Author information: 
(1)Department of Burn and Plastic Surgery, Affiliated Hospital of Zunyi Medical
College, Zunyi Guizhou, 563000, P.R.China.
(2)Department of Burn and Plastic Surgery, Affiliated Hospital of Zunyi Medical
College, Zunyi Guizhou, 563000, P.R.China.zairongwei@sina.com.

Objective: Inducing human amniotic membrane mesenchymal stem cells (hAMSCs) to
Schwann cells-like cells (SCs-like cells) in vitro, and to evaluate the efficacy 
of transplantation of hAMSCs and SCs-like cells on nerves regeneration of the rat
flaps.
Methods: hAMSCs were isolated from placenta via two-step digestion and cultured
by using trypsin and collagenase, then identified them by flow cytometry assay
and immunofluorescence staining. The 3rd generation of hAMSCs cultured for 6 days
were induced to SCs-like cells in vitro; at 19 days after induction, the levels
of S-100, p75, and glial fibrillary acidic protein (GFAP) were detected by
immunofluorescence staining, Western blot, and real-time fluorescence
quantitative PCR (qPCR). The levels of brain-derived neurotrophic factor (BDNF)
and nerve growth factor (NGF) were measured by ELISA in the supernatant of the
3rd generation of hAMSCs cultured for 6 days and the hAMSCs induced within 19
days. In addition, 75 female Sprague Dawley rats were taken to establish the rat 
denervated perforator flap model of the abdominal wall, and were divided into 3
groups ( n=25). The 3rd generation of hAMSCs (1×10 6 cells) in the proliferation 
period of culturing for 6 days, the SCs-like cells (1×10 6 cells), and equal
volume PBS were injected subcutaneously in the skin flap of the rat in groups A, 
B, and C, respectively. At 2, 5, 7, 9, and 14 days after transplantation, 5 rats 
in each group were killed to harvest the flap frozen sections and observe the
positive expression of neurofilament heavy polypeptide antibody (NF-01) by
immunofluorescence staining.
Results: The cells were identified as hAMSCs by flow cytometry assay and
immunofluorescence staining. The results of immunofluorescence staining, Western 
blot, qPCR showed that the percentage of positive cells, protein expression, and 
gene relative expression of S-100, p75, and GFAP in SCs-like cells group were
significantly higher than those in hAMSCs group ( P<0.05). The results of ELISA
demonstrated that the expression of BDNF and NGF was significantly decreased
after added induced liquid 1, and the level of BDNF and NGF increased gradually
with the induction of liquids 2 and 3, and the concentration of BDNF and NGF was 
significantly higher than that of hAMSCs group ( P<0.05). Immunofluorescence
staining showed that the number of regenerated nerve fibers in group B was higher
than that in groups A and C after 5-14 days of transplantation.
Conclusion: The hAMSCs can be induced into SCs-like cells with the proper
chemical factor regulation in vitro, and a large number of promoting nerve growth
factor were released during the process of differentiation, and nerve
regeneration in flaps being transplanted the SCs-like cells was better than that 
in flaps being transplanted the hAMSCs, which through a large number of BDNF and 
NGF were released.

Publisher: 通过将人羊膜间充质干细胞（human amniotic membrane mesenchymal stem
cells，hAMSCs）在体外诱导分化为雪旺细胞样细胞（Schwann cells-like cells，SCs-like
cells），分别观察两种细胞移植对皮瓣神经再生的作用。.采用胰蛋白酶/胶原酶二步消化法分离提取 hAMSCs 并传代，流式细胞术和免疫荧光法鉴定
hAMSCs。取第 3 代培养 6 d 的 hAMSCs 体外诱导分化为 SCs-like cells，诱导分化 19 d 后，分别采用免疫荧光法、Western
blot 及实时荧光定量 PCR（real time fluorescent quantitative PCR，qPCR）检测 SCs-like cells 和第
3 代培养 6 d 的 hAMSCs 中 S-100、p75 和神经胶质酸性蛋白（glial fibrillary acidic
protein，GFAP）的表达；ELISA 检测第 3 代培养 6 d 的 hAMSCs 以及加入诱导液 1、2、3 诱导后 19 d 内上清液中 BDNF 和
NGF 表达量。另取 SD 雌性大鼠 75 只，建立大鼠腹壁失神经支配穿支皮瓣模型，分为 3 组（ n=25），A、B、C 组分别于大鼠皮瓣标记处皮下多点注射培养
6 d 处于增殖期的第 3 代 hAMSCs 1×10 6个、SCs-like cells 1×10 6 个和等体积 PBS，分别于移植后 2、5、7、9、14 
d 采用免疫荧光法观察神经丝重链多肽抗体（neurofilament heavy polypeptide
antibody，NF-01）阳性表达的神经再生情况。.经流式细胞术和免疫荧光法鉴定提示培养的细胞为 hAMSCs。免疫荧光法、Western blot 及
qPCR 检测结果显示，SCs-like cells 的 S-100、p75 和 GFAP 阳性细胞百分比、蛋白表达量及基因相对表达量均明显高于
hAMSCs，差异均有统计学意义（ P<0.05）。ELISA 检测示：第 3 代培养 6 d 的 hAMSCs 中加入诱导液 1 后，BDNF 和 NGF
表达量明显降低，随着诱导液 2 及诱导液 3 的依次添加，BDNF 和 NGF 表达量逐渐升高，且浓度明显高于第 3 代培养 6 d 的
hAMSCs，各时间点间差异均有统计学意义（ P<0.05）。免疫荧光法观察示，移植后 5～14 d B 组再生神经纤维数高于 A 组和 C 组。.hAMSCs 
在体外经适当的化学因子调节后可诱导分化为 SCs-like cells，在诱导分化过程中释放了大量促进神经生长的因子；且 SCs-like cells
移植后通过释放大量 BDNF 和 NGF，在神经再生数量方面高于 hAMSCs 移植。.
DOI: 10.7507/1002-1892.201708007 
PMID: 29806371  [Indexed for MEDLINE]


37. Mol Neurobiol. 2018 May 27. doi: 10.1007/s12035-018-1126-5. [Epub ahead of print]

Early Downregulation of p75NTR by Genetic and Pharmacological Approaches Delays
the Onset of Motor Deficits and Striatal Dysfunction in Huntington's Disease
Mice.

Suelves N(1)(2)(3), Miguez A(1)(2)(3), López-Benito S(4)(5), Barriga GG(1)(2)(3),
Giralt A(1)(2)(3), Alvarez-Periel E(1)(2)(3), Arévalo JC(4)(5), Alberch
J(1)(2)(3), Ginés S(1)(2)(3), Brito V(6)(7)(8).

Author information: 
(1)Departament de Biomedicina, Facultat de Medicina, Institut de Neurosciències, 
Universitat de Barcelona, Barcelona, Spain.
(2)Institut d'Investigacions Biomèdiques August Pi i Sunyer (IDIBAPS), Barcelona,
Spain.
(3)Centro de Investigación Biomédica en Red sobre Enfermedades Neurodegenerativas
(CIBERNED), Madrid, Spain.
(4)Department of Cell Biology and Pathology, Instituto de Neurociencias de
Castilla y León (INCyL), University of Salamanca, Salamanca, Spain.
(5)Institute of Biomedical Research of Salamanca (IBSAL), Salamanca, Spain.
(6)Departament de Biomedicina, Facultat de Medicina, Institut de Neurosciències, 
Universitat de Barcelona, Barcelona, Spain. veronica.brito@ub.edu.
(7)Institut d'Investigacions Biomèdiques August Pi i Sunyer (IDIBAPS), Barcelona,
Spain. veronica.brito@ub.edu.
(8)Centro de Investigación Biomédica en Red sobre Enfermedades Neurodegenerativas
(CIBERNED), Madrid, Spain. veronica.brito@ub.edu.

Deficits in striatal brain-derived neurotrophic factor (BDNF) delivery and/or
BDNF/tropomyosin receptor kinase B (TrkB) signaling may contribute to
neurotrophic support reduction and selective early degeneration of striatal
medium spiny neurons in Huntington's disease (HD). Furthermore, we and others
have demonstrated that TrkB/p75NTR imbalance in vitro increases the vulnerability
of striatal neurons to excitotoxic insults and induces corticostriatal synaptic
alterations. We have now expanded these studies by analyzing the consequences of 
BDNF/TrkB/p75NTR imbalance in the onset of motor behavior and striatal
neuropathology in HD mice. Our findings demonstrate for the first time that the
onset of motor coordination abnormalities, in a full-length knock-in HD mouse
model (KI), correlates with the reduction of BDNF and TrkB levels, along with an 
increase in p75NTR expression. Genetic normalization of p75NTR expression in KI
mutant mice delayed the onset of motor deficits and striatal neuropathology, as
shown by restored levels of striatal-enriched proteins and dendritic spine
density and reduced huntingtin aggregation. We found that the BDNF/TrkB/p75NTR
imbalance led to abnormal BDNF signaling, manifested as a diminished activation
of TrkB-phospholipase C-gamma pathway but upregulation of c-Jun kinase pathway.
Moreover, we confirmed the contribution of the proper balance of BDNF/TrkB/p75NTR
on HD pathology by a pharmacological approach using fingolimod. We observed that 
chronic infusion of fingolimod normalizes p75NTR levels, which is likely to
improve motor coordination and striatal neuropathology in HD transgenic mice. We 
conclude that downregulation of p75NTR expression can delay disease progression
suggesting that therapeutic approaches aimed to restore the balance between BDNF,
TrkB, and p75NTR could be promising to prevent motor deficits in HD.

DOI: 10.1007/s12035-018-1126-5 
PMID: 29804232 


38. Methods Mol Biol. 2018 May 24. doi: 10.1007/7651_2018_145. [Epub ahead of print]

Direct Conversion of Mouse Embryonic Fibroblasts into Neural Crest Cells.

Motohashi T(1), Kunisada T(2).

Author information: 
(1)Department of Tissue and Organ Development, Regeneration and Advanced Medical 
Science, Gifu University Graduate School of Medicine, Gifu, Japan.
tmotohas@gifu-u.ac.jp.
(2)Department of Tissue and Organ Development, Regeneration and Advanced Medical 
Science, Gifu University Graduate School of Medicine, Gifu, Japan.

Neural crest cells (NCCs) are multipotent cells that emerge from the edges of the
neural folds and extensively migrate throughout developing embryos.
Dorsolaterally migrating NCCs colonize skin, differentiate into skin melanocytes,
and lose their multipotency. Multipotent NCCs or NCCs derived multipotent stem
cells (MSCs) were recently detected in their migrated locations, including skin, 
despite restrictions in cell fate acquisition following migration. Since many
features of NCCs have yet to be revealed, the novel properties of NCCs represent 
an important and interesting field in stem cell biology. We previously reported
the direct conversion of mouse embryonic fibroblasts (MEFs) into NCCs by the
forced expression of the transcription factors C-MYC, KLF4, and SOX10. We herein 
describe the methods employed for direct conversion: retrovirus infection for the
forced expression of transcription factors, a flow cytometry-sorting method for
the isolation of converted NCCs, and culture methods for the maintenance and
differentiation of the converted NCCs.

DOI: 10.1007/7651_2018_145 
PMID: 29797008 


39. J Neurosci. 2018 Jun 13;38(24):5606-5619. doi: 10.1523/JNEUROSCI.0788-16.2018.
Epub 2018 May 22.

Neurotrophin Responsiveness of Sympathetic Neurons Is Regulated by Rapid
Mobilization of the p75 Receptor to the Cell Surface through TrkA Activation of
Arf6.

Hickman FE(1), Stanley EM(1), Carter BD(2).

Author information: 
(1)Department of Biochemistry and Vanderbilt Brain Institute, Vanderbilt
University School of Medicine, Nashville, Tennessee 37232.
(2)Department of Biochemistry and Vanderbilt Brain Institute, Vanderbilt
University School of Medicine, Nashville, Tennessee 37232
bruce.carter@vanderbilt.edu.

The p75 neurotrophin receptor (p75NTR) plays an integral role in patterning the
sympathetic nervous system during development. Initially, p75NTR is expressed at 
low levels as sympathetic axons project toward their targets, which enables
neurotrophin-3 (NT3) to activate TrkA receptors and promote growth. Upon reaching
nerve growth factor (NGF) producing tissues, p75NTR is upregulated, resulting in 
formation of TrkA-p75 complexes, which are high-affinity binding sites selective 
for NGF, thereby blunting NT3 signaling. The level of p75NTR expressed on the
neuron surface is instrumental in regulating trophic factor response; however,
the mechanisms by which p75NTR expression is regulated are poorly understood.
Here, we demonstrate a rapid, translation independent increase in surface
expression of p75NTR in response to NGF in rat sympathetic neurons. p75NTR was
mobilized to the neuron surface from GGA3-postitive vesicles through activation
of the GTPase Arf6, which was stimulated by NGF, but not NT3 binding to TrkA.
Arf6 activation required PI3 kinase activity and was prevented by an inhibitor of
the cytohesin family of Arf6 guanine nucleotide exchange factors. Overexpression 
of a constitutively active Arf6 mutant (Q67L) was sufficient to significantly
increase surface expression of p75NTR even in the absence of NGF. Functionally,
expression of active Arf6 markedly attenuated the ability of NT3 to promote
neuronal survival and neurite outgrowth, whereas the NGF response was unaltered. 
These data suggest that NGF activation of Arf6 through TrkA is critical for the
increase in p75NTR surface expression that enables the switch in neurotrophin
responsiveness during development in the sympathetic nervous system.SIGNIFICANCE 
STATEMENT p75NTR is instrumental in the regulation of neuronal survival and
apoptosis during development and is also implicated as a contributor to aberrant 
neurodegeneration in numerous conditions. Therefore, a better understanding of
the mechanisms that mediate p75NTR surface availability may provide insight into 
how and why neurodegenerative processes manifest and reveal new therapeutic
targets. Results from this study indicate a novel mechanism by which p75NTR can
be rapidly shuttled to the cell surface from existing intracellular pools and
explores a unique pathway by which NGF regulates the sympathetic innervation of
target tissues, which has profound consequences for the function of these organs.

Copyright © 2018 the authors 0270-6474/18/385606-14$15.00/0.

DOI: 10.1523/JNEUROSCI.0788-16.2018 
PMCID: PMC6001035 [Available on 2018-12-13]
PMID: 29789375 


40. Psychoneuroendocrinology. 2018 Aug;94:121-133. doi:
10.1016/j.psyneuen.2018.05.008. Epub 2018 May 14.

The reduced level of growth factors in an animal model of depression is
accompanied by regulated necrosis in the frontal cortex but not in the
hippocampus.

Kucharczyk M(1), Kurek A(2), Pomierny B(3), Detka J(2), Papp M(4), Tota K(4),
Budziszewska B(2).

Author information: 
(1)Department of Experimental Neuroendocrinology, Institute of Pharmacology,
Polish Academy of Sciences, Kraków, Poland. Electronic address:
m.kucharczyk@ucl.ac.uk.
(2)Department of Experimental Neuroendocrinology, Institute of Pharmacology,
Polish Academy of Sciences, Kraków, Poland.
(3)Department of Biochemical Toxicology, Chair of Toxicology, Faculty of
Pharmacy, Medical College, Jagiellonian University, Kraków, Poland.
(4)Department of Pharmacology, Institute of Pharmacology, Polish Academy of
Sciences, Kraków, Poland.

In the present study, we asked if the different types of stress alter neuronal
plasticity markers distinctively in the frontal cortex (FCx) and in the
hippocampus (Hp). To do so, we implemented various stress regimens to analyze
changes evoked in these rat brain structures. We utilized several molecular
techniques, including western blot, ELISA, quantitative RT-PCR, and various
biochemical assays, to examine a range of proteins and subjected rats to
behavioral tests to evaluate potential maladaptive alterations. A decrease in the
level of growth factors in the FCx was accompanied by changes suggesting damage
of this structure in the manner of regulated necrosis, while the Hp appeared to
be protected. The observed changes in the brain region-specific alterations in
neurotrophin processing may also depend on the period of life, in which an animal
experiences stress and the duration of the stressful stimuli. We conclude that
chronic stress during pregnancy can result in serious alterations in the
functioning of the FCx of the progeny, facilitating the development of depressive
behavior later in life. We also suggest that the altered energy metabolism may
redirect pro-NGF/p75NTR/ATF2 signaling in the cortical neurons towards cellular
death resembling regulated necrosis, rather than apoptosis.

Copyright © 2018 Elsevier Ltd. All rights reserved.

DOI: 10.1016/j.psyneuen.2018.05.008 
PMID: 29775875 


41. Exp Ther Med. 2018 May;15(5):4097-4104. doi: 10.3892/etm.2018.5950. Epub 2018 Mar
12.

Sevoflurane-induced memory impairment in the postnatal developing mouse brain.

Lu Z(1), Sun J(1), Xin Y(1), Chen K(1), Ding W(1), Wang Y(2).

Author information: 
(1)Department of Anesthesia, Rui Jin Hospital Luwan Branch, Shanghai Jiao Tong
University School of Medicine, Shanghai 200020, P.R. China.
(2)Intensive Care Unit, Shanghai Jing'an District Shibei Hospital, Shanghai
200443, P.R. China.

The aim of the present study was to confirm that sevoflurane induces memory
impairment in the postnatal developing mouse brain and determine its mechanism of
action. C57BL/6 mice 7 days old were randomly assigned into a 2.6% sevoflurane
(n=68), a 1.3% sevoflurane (n=68) and a control (n=38) group. Blood gas analysis 
was performed to evaluate hypoxia and respiratory depression during anesthesia in
78 mice. Measurements for expression of caspase-3 by immunohistochemistry,
cleavage of poly adenosine diphosphate-ribose polymerase (PARP) by western
blotting, as well as levels of brain-derived neurotrophic factor (BDNF), tyrosine
kinase receptor type 2 (Ntrk2), pro-BDNF, p75 neurotrophin receptor (p75NTR) and 
protein kinase B (PKB/Akt) by enzyme-linked immunosorbent assay were performed in
the hippocampus of 12 mice from each group. A total of 60 mice underwent the
Morris water maze (MWM) test. Results from the MWM test indicated that the time
spent in the northwest quadrant and platform site crossovers by mice in the 2.6
and 1.3% sevoflurane groups was significantly lower than that of the control
group. Meanwhile, levels of caspase-3 and cleaved PARP in the 2.6 and 1.3%
sevoflurane groups were significantly higher than that in the control group.
Levels of pro-BDNF and p75NTR were significantly increased and the level of
PKB/Akt was significantly decreased following exposure to 2.6% sevoflurane.
Finally, the memory of postnatal mice was impaired by sevoflurane, this was
determined using a MWM test. Therefore, the results of the current study suggest 
that caspase-3 induced cleavage of PARP, as well as pro-BDNF, p75NTR and PKB/Akt 
may be important in sevoflurane-induced memory impairment in the postnatal
developing mouse brain.

DOI: 10.3892/etm.2018.5950 
PMCID: PMC5920718
PMID: 29731813 


42. Biomed Pharmacother. 2018 Jul;103:1146-1153. doi: 10.1016/j.biopha.2018.04.116.
Epub 2018 Apr 27.

NGF and PI3K/Akt signaling participate in the ventral motor neuronal protection
of curcumin in sciatic nerve injury rat models.

Sang Q(1), Sun D(2), Chen Z(3), Zhao W(4).

Author information: 
(1)Third Department of Neurology, China-Japan Union Hospital, Changchun, 130033, 
Jilin Province, China.
(2)Department of Pathology, China-Japan Union Hospital, Changchun, 130033, Jilin 
Province, China.
(3)Office of Educational Administration, Yunnan University of Traditional Chinese
Medicine, Kunming, 650500, Yunnan Province, China.
(4)Department of Dermatology, First Affiliated Hospital of Kunming Medical
University, No. 295 Xichang Road, Wuhua District, Kunming 650031, Yunnan
Province, China. Electronic address: just8teng@sina.com.

OBJECTIVE: It has been reported that sciatic nerve injury (SNI) leads to
degeneration, damage, and apoptosis of motor neurons. Nerve growth factor (NGF)
plays a pivotal role in regeneration and reestablishment of neuronal function via
activating PI3K/Akt survival signaling pathways. Curcumin owns neuroprotective
effect following brain injury. In the present study, we attempt to investigate
underlying mechanism of neuroprotective effect of curcumin through elucidating
its correlation with NGF and PI3K/Akt signaling pathways in vitro and in vivo.
METHODS: PC-12 cells were exposed H2O2 in order to induce neuron cell injury and 
cells were then treated with curcumin. Caspase-3, NGF level and Akt
phosphorylation were determined using flow cytometry and western blotting. Then, 
cells were treated with NGF specific siRNA followed by measurement of apoptosis, 
NGF and Akt phosphorylation levels. In animal model, rats were subjected to SNI
and then randomly designated into four different groups: curcumin,
curcumin + LY294002, curcumin + NGF shRNA, and negative controls and 12 rats in
each group (n = 12). After four weeks of continuous treatment, tissue samples
were obtained and subjected to TUNEL, NeuN double staining and western blotting.
RESULTS: Curcumin significantly reduced the number of apoptotic cells induced by 
H2O2 and this effect was associated with upregulation of TrkA, Akt and
downregulation of p17. ProNGF level was significantly decreased while mature NGF 
level was increased with curcumin treatment. When NGF was suppressed,
anti-apoptotic effect of curcumin was attenuated. In addition, inhibition of
PI3K/Akt results in increased apoptotic rate compared to vehicles following
curcumin treatment which was reflected by decreased p17, Ki67, and cyclin D1.
Suppression of NGF and inhibition of PI3K led to increased neuron cell death
through increasing proNGF and decreasing mNGF, Akt, TrkA, p75NTR, and p17.
CONCLUSION: Our findings revealed that curcumin exerts its protective effect
against injured neurons through stimulating NGF release which further activates
TrkA and PI3K/Akt cell survival signaling.

Copyright © 2018 Elsevier Masson SAS. All rights reserved.

DOI: 10.1016/j.biopha.2018.04.116 
PMID: 29715758 


43. Biol Open. 2018 May 8;7(5). pii: bio032102. doi: 10.1242/bio.032102.

Feeder-free differentiation of cells exhibiting characteristics of corneal
endothelium from human induced pluripotent stem cells.

Wagoner MD(1)(2)(3), Bohrer LR(1)(2)(3), Aldrich BT(2)(3)(4), Greiner
MA(1)(2)(3)(4), Mullins RF(2)(3), Worthington KS(2)(5), Tucker BA(2)(3), Wiley
LA(6)(2)(3).

Author information: 
(1)Cornea Research Unit, Department of Ophthalmology & Visual Sciences, Carver
College of Medicine, University of Iowa, Iowa City, IA 52242, USA.
(2)Institute for Vision Research, Department of Ophthalmology & Visual Sciences, 
Carver College of Medicine, University of Iowa, Iowa City, IA 52242, USA.
(3)Department of Ophthalmology & Visual Sciences, Carver College of Medicine,
University of Iowa, Iowa City, IA 52242, USA.
(4)Iowa Lions Eye Bank, Coralville, IA 52241, USA.
(5)Department of Biomedical Engineering, University of Iowa, Iowa City, IA 52242,
USA.
(6)Cornea Research Unit, Department of Ophthalmology & Visual Sciences, Carver
College of Medicine, University of Iowa, Iowa City, IA 52242, USA
luke-wiley@uiowa.edu.

The purpose of this study was to devise a strategy for the derivation of corneal 
endothelial cells (CEnCs) from adult fibroblast-derived induced pluripotent stem 
cells (iPSCs). IPSCs were generated from an adult human with normal ocular
history via expression of OCT4, SOX2, KLF4 and c-MYC Neural crest cells (NCCs)
were differentiated from iPSCs via addition of CHIR99021 and SB4315542. NCCs were
driven toward a CEnC fate via addition of B27, PDGF-BB and DKK-2 to CEnC media.
Differentiation of NCCs and CEnCs was evaluated via rt-PCR, morphological and
immunocytochemical analysis. At 17 days post-NCC induction, there were notable
changes in cell morphology and upregulation of the neural crest lineage
transcripts PAX3, SOX9, TFAP2A, SOX10 and p75NTR and the proteins p75/NGFR and
SOX10. Exposure of NCCs to B27, PDGF-BB and DKK-2 induced a shift in morphology
from a spindle-shaped neural phenotype to a tightly-packed hexagonal appearance
and increased expression of the transcripts ATP1A1, COL8A1, COL8A2, AQP1 and CDH2
and the proteins ZO-1, N-Cad, AQP-1 and Na+/K+ATPase. Replacement of NCC media
with CEnC media on day 3, 5 or 8 reduced the differentiation time needed to yield
CEnCs. IPSC-derived CEnCs could be used for evaluation of cornea endothelial
disease pathophysiology and for testing of novel therapeutics.

© 2018. Published by The Company of Biologists Ltd.

DOI: 10.1242/bio.032102 
PMCID: PMC5992532
PMID: 29685994 

Conflict of interest statement: Competing interestsThe authors declare no
competing or financial interests.


44. Expert Opin Ther Targets. 2018 May;22(5):385-399. doi:
10.1080/14728222.2018.1465930. Epub 2018 Apr 26.

Huntington's disease: novel therapeutic perspectives hanging in the balance.

Saavedra A(1)(2)(3), García-Díaz Barriga G(1)(2)(3), Pérez-Navarro E(1)(2)(3),
Alberch J(1)(2)(3).

Author information: 
(1)a Departament de Biomedicina, Facultat de Medicina i Ciències de la Salut,
Institut de Neurociències , Universitat de Barcelona , Barcelona , Spain.
(2)b Institut d'Investigacions Biomèdiques August Pi i Sunyer (IDIBAPS) ,
Barcelona , Spain.
(3)c Centro de Investigación Biomédica en Red sobre Enfermedades
Neurodegenerativas (CIBERNED) , Spain.

INTRODUCTION: Huntington's disease (HD), an autosomal dominant neurodegenerative 
disorder caused by an expansion of CAG repeats in the huntingtin gene, has long
been characterized by the presence of motor symptoms due to the loss of striatal 
projection neurons. Cognitive dysfunction and neuropsychiatric symptoms are also 
present and they occur in the absence of cell death in most mouse models,
pointing to neuronal dysfunction and abnormal synaptic plasticity as causative
mechanisms. Areas covered: Here, we focus on those common mechanisms altered by
the presence of mutant huntingtin affecting corticostriatal and hippocampal
function as therapeutic targets that could prove beneficial to ameliorate both
cognitive and motor function in HD. Specifically, we discuss the importance of
reestablishing the balance in (1) synaptic/extrasynaptic N-methyl-D-aspartate
receptor signaling, (2) mitochondrial dynamics/trafficking, (3) TrkB/p75NTR
signaling, and (4) transcriptional activity. Expert opinion: Mutant huntingtin
has a broad impact on multiple cellular processes, which makes it very
challenging to design a curative therapeutic strategy. As we point out here,
novel therapeutic interventions should look for multi-purpose drugs targeting
common and early affected processes leading to corticostriatal and hippocampal
dysfunction that additionally operate in a feedforward vicious cycle downstream
the activation of extrasynaptic N-methyl-D-aspartate receptor.

DOI: 10.1080/14728222.2018.1465930 
PMID: 29671352 


45. Toxicology. 2018 Jun 1;402-403:17-27. doi: 10.1016/j.tox.2018.04.003. Epub 2018
Apr 14.

SN56 neuronal cell death after 24 h and 14 days chlorpyrifos exposure through
glutamate transmission dysfunction, increase of GSK-3β enzyme, β-amyloid and tau 
protein levels.

Moyano P(1), Frejo MT(2), Anadon MJ(1), García JM(1), Díaz MJ(2), Lobo M(2), Sola
E(3), García J(1), Del Pino J(4).

Author information: 
(1)Department of Toxicology and Legal Medicine, Medicine School, Complutense
University of Madrid, 28041, Madrid, Spain.
(2)Department of Toxicology and Pharmacology, Veterinary Medicine School,
Complutense University of Madrid, 28040, Madrid, Spain.
(3)Department of Pathology, Medicine School, Complutense University of Madrid,
28041, Madrid, Spain.
(4)Department of Toxicology and Pharmacology, Veterinary Medicine School,
Complutense University of Madrid, 28040, Madrid, Spain. Electronic address:
jdelpino@pdi.ucm.es.

Chlorpyrifos (CPF) is an organophosphate insecticide described to induce
cognitive disorders, both after acute and repeated administration. However, the
mechanisms through which it induces these effects are unknown. CPF has been
reported to produce basal forebrain cholinergic neuronal cell death, involved on 
learning and memory regulation, which could be the cause of such cognitive
disorders. Neuronal cell death was partially mediated by oxidative stress
generation, P75NTR and α7-nAChRs gene expression alteration triggered through
acetylcholinesterase (AChE) variants disruption, suggesting other mechanisms are 
involved. In this regard, CPF induces Aβ and tau proteins production and
activation of GSK3β enzyme and alters glutamatergic transmission, which have been
related with basal forebrain cholinergic neuronal cell death and development of
cognitive disorders. According to these data, we hypothesized that CPF induces
basal forebrain cholinergic neuronal cell death through induction of Aβ and tau
proteins production, activation of GSK-3β enzyme and disruption of glutamatergic 
transmission. We evaluated this hypothesis in septal SN56 basal forebrain
cholinergic neurons, after 24 h and 14 days CPF exposure. This study shows that
CPF increases glutamate levels, upregulates GSK-3β gene expression, and increases
the production of Aβ and phosphorylated tau proteins and all these effects
reduced cell viability. CPF increases glutaminase activity and upregulates the
VGLUT1 gene expression, which could mediate the disruption of glutamatergic
transmission. Our present results provide new understanding of the mechanisms
contributing to the harmful effects of CPF, and its possible relevance in the
pathogenesis of neurodegenerative diseases.

Copyright © 2018 Elsevier B.V. All rights reserved.

DOI: 10.1016/j.tox.2018.04.003 
PMID: 29665406 


46. Dev Biol. 2018 Apr 13. pii: S0012-1606(18)30137-4. doi:
10.1016/j.ydbio.2018.04.008. [Epub ahead of print]

The convergent roles of CD271/p75 in neural crest-derived melanoma plasticity.

Kasemeier-Kulesa JC(1), Kulesa PM(2).

Author information: 
(1)Stowers Institute for Medical Research, Kansas City, MO 64110, USA.
(2)Stowers Institute for Medical Research, Kansas City, MO 64110, USA; Department
of Anatomy and Cell Biology, University of Kansas Medical Center, Kansas City, KS
66160, USA. Electronic address: pmk@stowers.org.

The embryonic microenvironment is an important source of signals that promote
multipotent cells to adopt a specific fate and direct cells along distinct
migratory pathways. Yet, the ability of the embryonic microenvironment to retain 
multipotent progenitors or reprogram de-differentiated cells is less clear.
Mistakes in cell differentiation or migration often result in developmental
defects and tumorigenesis, including aggressive cancers that share many
characteristics with embryonic progenitor cells. This is a striking feature of
the vertebrate neural crest, a multipotent and highly migratory cell population
first identified by His (1868) with the potential to metamorphose into aggressive
melanoma cancer. In this perspective, we address the roles of CD271/p75 in tumor 
initiation, phenotype switching and reprogramming of metastatic melanoma and
discuss the convergence of these roles in melanoma plasticity.

Copyright © 2018. Published by Elsevier Inc.

DOI: 10.1016/j.ydbio.2018.04.008 
PMCID: PMC6186201 [Available on 2019-10-13]
PMID: 29660313 


47. J Anaesthesiol Clin Pharmacol. 2018 Jan-Mar;34(1):111-116. doi:
10.4103/joacp.JOACP_389_15.

Tanezumab: Therapy targeting nerve growth factor in pain pathogenesis.

Patel MK(1), Kaye AD(2), Urman RD(1).

Author information: 
(1)Department of Anesthesiology, Perioperative and Pain Medicine, Brigham and
Women's Hospital, Harvard Medical School, Boston, MA 02115, USA.
(2)Departments of Anesthesiology and Pharmacology, Louisiana State University
Health Science Center, New Orleans, LA 70112, USA.

In recent years, nerve growth factor (NGF) and the NGF receptor have become
potential therapeutic targets in the treatment of acute and chronic pain states. 
NGF is a neurotrophin involved in regulating the function of sensory and
sympathetic neurons during development. Numerous pain states have been linked to 
elevated levels of NGF and its role in increasing the perception of pain.
Tanezumab, a recombinant humanized monoclonal antibody (IgG), was developed to
target NGF, binding both circulating and local tissue NGF preventing interaction 
with the tropomyosin-related kinase-A and p75 receptors. Recent clinical studies 
with tanezumab in different patient populations to date, including
osteoarthritis, low back pain, and diabetic peripheral neuropathy, demonstrate
efficacy with few side effects, including transient arthralgias, paresthesias,
hypoesthesia, and rarely, osteonecrosis. Anti-NGF antibodies are a novel therapy 
in pain management and have shown promise in the treatment of certain pain
conditions, which at present are poorly treated. Tanezumab offers an exciting new
class of analgesics that has the potential to change the treatment of pain.

DOI: 10.4103/joacp.JOACP_389_15 
PMCID: PMC5885425
PMID: 29643634 

Conflict of interest statement: There are no conflicts of interest.


48. Neurosci Biobehav Rev. 2018 Jul;90:70-83. doi: 10.1016/j.neubiorev.2018.04.001.
Epub 2018 Apr 4.

Beyond good and evil: A putative continuum-sorting hypothesis for the functional 
role of proBDNF/BDNF-propeptide/mBDNF in antidepressant treatment.

Diniz CRAF(1), Casarotto PC(2), Resstel L(3), Joca SRL(4).

Author information: 
(1)School of Medicine, Campus USP, Ribeirão Preto, SP 14049-900, Brazil;
Department of Physics and Chemistry, School of Pharmaceutical Sciences of
Ribeirão Preto, Campus USP, Ribeirão Preto, SP 14040-904, Brazil. Electronic
address: cassiano.diniz@usp.br.
(2)School of Medicine, Campus USP, Ribeirão Preto, SP 14049-900, Brazil;
Neuroscience Center - HILife, University of Helsinki, Finland.
(3)School of Medicine, Campus USP, Ribeirão Preto, SP 14049-900, Brazil.
(4)School of Medicine, Campus USP, Ribeirão Preto, SP 14049-900, Brazil;
Department of Physics and Chemistry, School of Pharmaceutical Sciences of
Ribeirão Preto, Campus USP, Ribeirão Preto, SP 14040-904, Brazil; Translational
Neuropsychiatry Unit, Department of Clinical Medicine, Aarhus University,
Denmark.

Depression and posttraumatic stress disorder are assumed to be maladaptive
responses to stress and antidepressants are thought to counteract such responses 
by increasing BDNF (brain-derived neurotrophic factor) levels. BDNF acts through 
TrkB (tropomyosin-related receptor kinase B) and plays a central role in
neuroplasticity. In contrast, both precursor proBDNF and BDNF propeptide (another
metabolic product from proBDNF cleavage) have a high affinity to p75 receptor
(p75R) and usually convey apoptosis and neuronal shrinkage. Although BDNF and
proBDNF/propeptide apparently act in opposite ways, neuronal turnover and
remodeling might be a final common way that both act to promote more effective
neuronal networking, avoiding neuronal redundancy and the misleading effects of
environmental contingencies. This review aims to provide a brief overview about
the BDNF functional role in antidepressant action and about p75R and TrkB
signaling to introduce the "continuum-sorting hypothesis." The resulting
hypothesis suggests that both BDNF/proBDNF and BDNF/propeptide act as
protagonists to fine-tune antidepressant-dependent neuroplasticity in crucial
brain structures to modulate behavioral responses to stress.

Copyright © 2018 Elsevier Ltd. All rights reserved.

DOI: 10.1016/j.neubiorev.2018.04.001 
PMID: 29626490 


49. BMC Complement Altern Med. 2018 Apr 6;18(1):125. doi: 10.1186/s12906-017-1775-3.

Asparagus cochinchinensis stimulates release of nerve growth factor and abrogates
oxidative stress in the Tg2576 model for Alzheimer's disease.

Lee HA(1), Kim JE(1), Sung JE(1), Yun WB(1), Kim DS(1), Lee HS(2), Hong JT(3),
Hwang DY(4).

Author information: 
(1)Department of Biomaterial Science, College of Natural Resources and Life
Science/Life and Industry Convergence Research Institute, Pusan National
University, Miryang, 627-706, South Korea.
(2)College of Human Ecology, Pusan National University, Busan, 609-735, South
Korea.
(3)College of Pharmacy, Chungbuk National University, Chungju, 361-763, South
Korea.
(4)Department of Biomaterial Science, College of Natural Resources and Life
Science/Life and Industry Convergence Research Institute, Pusan National
University, Miryang, 627-706, South Korea. dyhwang@pusan.ac.kr.

BACKGROUD: Use of multifunctional drugs with neurotrophic supporting and
oxidative stress suppressing activity may be considered a therapeutic strategy to
protect or repair cellular damage caused during the progression of Alzheimer's
disease (AD). In this study, we investigated the therapeutic effects of aqueous
extract of A. cochinchinesis root (AEAC), particularly its role as a nerve growth
factor (NGF) stimulator and anti-oxidant in Tg2576 mice showing AD phenotypes of 
human.
METHODS: Tg2576 mice were received 100 mg/kg/day AEAC via oral administration,
while mice in the Vehicle treated group received dH2O for 4 weeks. Non-Tg
littermates were used as a control group. Following AEAC treatment for 4 weeks,
NGF function, anti-oxidantive status, Aβ-42 peptide level, γ-secretase expression
and neuronal cell functions were analyzed in the brain of Tg2576 mice.
RESULTS: AEAC containing flavonoids, phenols, saponins and protodioscin induced
enhancement of NGF secretion and decreased intracellular ROS in the neuronal and 
microglial cell line. These effects as well as enhanced SOD levels were also
detected in AEAC treated Tg2576 mice. The expression of p-Akt among downstream
effectors of the high affinity NGF receptor was dramatically recovered in AEAC
treated Tg2576 mice, while the expression of p75NTR was slightly recovered in the
same group. Significant recovery on the level of Aβ-42 peptides and the
expression of γ-secretase members including PS-2, APH-1 and NCT were detected in 
AEAC treated Tg2576 mice. Furthermore, AEAC treated Tg2576 mice showed decreased 
numbers of dead cells and suppressed acetyl choline esterase (AChE) activity.
CONCLUSIONS: These results suggest that AEAC contribute to improving the
deposition of Aβ-42 peptides and neuronal cell injuries during the pathological
progression stage of AD in the brain of Tg2576 mice through increased NGF
secretion and suppressed oxidative stress.

DOI: 10.1186/s12906-017-1775-3 
PMCID: PMC5889554
PMID: 29625607  [Indexed for MEDLINE]


50. Neurobiol Aging. 2018 Jul;67:10-20. doi: 10.1016/j.neurobiolaging.2018.03.002.
Epub 2018 Mar 9.

Compromise of cortical proNGF maturation causes selective retrograde atrophy in
cholinergic nucleus basalis neurons.

Allard S(1), Jacobs ML(1), Do Carmo S(1), Cuello AC(2).

Author information: 
(1)Department of Pharmacology and Therapeutics, McGill University, Montreal,
Quebec, Canada.
(2)Department of Pharmacology and Therapeutics, McGill University, Montreal,
Quebec, Canada; Department of Anatomy and Cell Biology, McGill University,
Montreal, Quebec, Canada; Department of Neurology and Neurosurgery, McGill
University, Montreal, Quebec, Canada. Electronic address:
claudio.cuello@mcgill.ca.

The degeneration of basal forebrain cholinergic neurons (BFCNs) in Alzheimer's
disease (AD) contributes to cognitive impairment. Nerve growth factor (NGF)
secreted in the cerebral cortex is necessary for the phenotypic maintenance of
BFCNs. AD is associated with disturbances in NGF metabolism, leading to reduced
mature NGF levels and to an accumulation of its precursor, proNGF. We previously 
described that, in rats, this neurotrophic imbalance is sufficient to induce a
loss of cortical cholinergic synapses. In the present study, we investigated
whether this neurotrophic imbalance can produce an AD-like retrograde
degeneration of BFCNs. Using a combination of retrograde labeling and
quantitative cell imaging, we could demonstrate that inhibiting cortical proNGF
maturation results in an atrophy of BFCNs, a downregulation of the NGF receptors 
p75 neurotrophin receptor and tropomyosin receptor kinase A, and a reduction in
choline acetyltransferase protein expression. The transient increase in sortilin 
levels and the sustained colocalization with p75 neurotrophin receptor suggest a 
participation of proNGF in this degenerative process. This study demonstrates
that impairments in the extracellular maturation of proNGF are sufficient to
cause a somatodendritic retrograde degeneration of the BFCNs.

Copyright © 2018 Elsevier Inc. All rights reserved.

DOI: 10.1016/j.neurobiolaging.2018.03.002 
PMID: 29609077  [Indexed for MEDLINE]


51. Behav Brain Res. 2018 Jul 16;347:339-349. doi: 10.1016/j.bbr.2018.03.042. Epub
2018 Mar 28.

The p75 neurotrophin receptor might mediate sepsis-induced synaptic and cognitive
impairments.

Ji M(1), Yuan H(2), Yuan S(2), Xia J(1), Yang J(3).

Author information: 
(1)Department of Anesthesiology, Zhongda Hospital, Medical School, Southeast
University, Nanjing, China.
(2)Department of Anesthesiology, Obstetrics and Gynecology Hospital Affiliated to
Nanjing Medical University, Nanjing, China.
(3)Department of Anesthesiology, Zhongda Hospital, Medical School, Southeast
University, Nanjing, China; Department of Anesthesiology, Obstetrics and
Gynecology Hospital Affiliated to Nanjing Medical University, Nanjing, China.
Electronic address: yjyangjj@126.com.

Systemic inflammation induces cognitive impairment, yet the mechanism involved in
this process is unclear. Neurotrophin receptor p75 (p75NTR) signaling is a key
pathological factor contributing to neurobehavioral abnormalities in many
neurodegenerative diseases. However, the role of p75NTR signaling in the
regulation of sepsis-induced cognitive impairment remains largely to be
elucidated. In this study, systemic inflammation was induced by cecal ligation
and puncture (CLP). Neurobehavioral performances were evaluated by open field,
novel object recognition, and fear conditioning tests. The expressions of
proinflammatory cytokines (tumor necrosis factor (TNF-α), interleukin-1β (IL-1β),
IL-6, IL-10), apoptosis marker cleaved caspase-3, ionized calcium binding adaptor
molecule 1 (IBA1), proBDNF, p75NTR, c-Jun N-terminal kinase (JNK), and pJNK in
the hippocampus were determined by enzyme-linked immunosorbent assay, western
blot analysis, and immunofluorescence. The synaptic marker in the CA1 region of
the hippocampus was assessed by Golgi staining. In the present study, we showed
that systemic inflammation induced cognitive impairment, which was accompanied by
increased expressions of hippocampcal proBDNF and p75NTR. Of note, we found that 
LM11A-31, an orally available, blood-brain barrier-permeant small-molecule p75NTR
signaling modulator significantly reversed the sepsis-induced cognitive
impairment and restored most of the abnormal biochemical parameters. Taken
together, our study suggests that proBDNF/p75NTR signaling pathway might play a
key role in the development of sepsis-induced cognitive impairment, whereas
specific p75NTR inhibitor may provide a novel therapeutic approach for this
disorder and possible other neurodegenerative diseases.

Copyright © 2018 Elsevier B.V. All rights reserved.

DOI: 10.1016/j.bbr.2018.03.042 
PMID: 29604364 


52. Behav Brain Res. 2018 Jul 16;347:436-445. doi: 10.1016/j.bbr.2018.03.033. Epub
2018 Mar 23.

Mifepristone attenuates depression-like changes induced by chronic central
administration of interleukin-1β in rats.

Zhang YP(1), Wang HY(1), Zhang C(1), Liu BP(1), Peng ZL(2), Li YY(2), Liu FM(3), 
Song C(4).

Author information: 
(1)Research Institute for Marine Drugs and Nutrition, College of Food Science and
Technology, Guangdong Ocean University, Zhanjiang, 524088, China; Shenzhen
Institute of Guangdong Ocean University, Shenzhen, 518120, China.
(2)Research Institute for Marine Drugs and Nutrition, College of Food Science and
Technology, Guangdong Ocean University, Zhanjiang, 524088, China.
(3)Coreway Metablic Care Center, CA 91765, USA.
(4)Research Institute for Marine Drugs and Nutrition, College of Food Science and
Technology, Guangdong Ocean University, Zhanjiang, 524088, China; Shenzhen
Institute of Guangdong Ocean University, Shenzhen, 518120, China. Electronic
address: cai.song@dal.ca.

Increased proinflammatory cytokines, such as interleukin (IL)-1β, may play an
important role in the etiology of depression because they cause the
hypothalamic-pituitary-adrenal axis to release glucocorticoids (GC) and induce
dysfunction of serotonin and norepinephrine neurotransmission. Sustained increase
in GC may activate microglia to induce neuroinflammation, and suppress astrocytes
to produce neurotrophins, which lead to neuronal apoptosis. Here, we tested the
hypothesis that glucocorticoid receptor (GR) antagonist mifepristone (RU486) may 
attenuate IL-1β-induced depression-like behavior by regulating the
neuroinflammation and neurotrophin functions of microglia and astrocytes. Rats
received intracerebroventricular injections of IL-1β (10 ng) and/or subcutaneous 
injections of RU486 for 14 days. Then animal depression-like behaviors, serum
corticosterone concentration, the levels of pro-inflammatory cytokines (TNF-α,
IL-6), mRNA and protein expressions of CD11b, GFAP and neurotrophins (pro-BDNF,
BDNF, GDNF and their receptors TrkB, p75, GFRα-1 and GFRα-2) in the amygdala were
studied. Compared to controls, significantly decreased rearing score and
increased defecation in the open field test, decreases in ratio of open/closed
time in the elevated plus maze and in sucrose preference, while increased level
of corticosterone in the serum were found in the rats administrated with IL-1β.
IL-1β administration also reduced the expressions of GFAP, BDNF, GDNF and its
receptor GFR-α1, but increased the expressions of CD11b, pro-BDNF, p75 and
pro-inflammatory cytokines (TNF-α, IL-6) concentrations. RU486 treatment markedly
attenuated these changes induced by IL-1β, except for the expressions of GFR-α1. 
In conclusion, RU486 may improve depression-like changes by suppressing microglia
and inflammation and promoting astrocytes to restore neurotrophin function.

Copyright © 2018 Elsevier B.V. All rights reserved.

DOI: 10.1016/j.bbr.2018.03.033 
PMID: 29580890 


53. Sci Rep. 2018 Mar 15;8(1):4649. doi: 10.1038/s41598-018-22867-9.

Intravenous C16 and angiopoietin-1 improve the efficacy of placenta-derived
mesenchymal stem cell therapy for EAE.

Tian KW(1), Zhang YY(1), Jiang H(2), Han S(3).

Author information: 
(1)Institute of Anatomy and Cell Biology, Medical College, Zhejiang University,
866 Yuhangtang Road, 310058, Hangzhou, China.
(2)Department of Electrophysiology, SirRunRunShaw Hospital, Medical College,
Zhejiang University, 310016, Hangzhou, Zhejiang Province, China.
(3)Institute of Anatomy and Cell Biology, Medical College, Zhejiang University,
866 Yuhangtang Road, 310058, Hangzhou, China. Han00shu@zju.edu.cn.

The placenta has emerged as an attractive source of mesenchymal stem cells (MSCs)
because of the absence of ethical issues, non-invasive access, and abundant
yield. However, inflammatory cell invasion into grafts negatively impacts the
survival and efficacy of transplanted cells. Previous studies have shown that
synthetic C16 peptide can competitively block the transmigration of leukocytes
into the central nerve system, while angiopoietin-1 (Ang-1) can inhibit
inflammation-induced blood vessel leakage and inflammatory cell infiltration in
rats with experimental allergic encephalomyelitis (EAE). In this study, we
investigated the effects of intravenous administration of C16 and Ang-1 on the
efficacy of placenta-derived MSC (PMSC) transplantation in a rat model of EAE. We
found that, compared with PMSCs alone, treatment with PMSCs along with
intravenously administered C16 and Ang-1 was more effective at ameliorating
demyelination/neuronal loss and neurological dysfunction, reducing inflammatory
cell infiltration, perivascular edema, and reactive astrogliosis (p < 0.05).
Mechanistic studies revealed that intravenous C16 and Ang-1 increased PMSC
engraftment in the central nervous system and promoted expression of the
neurotropic proteins brain-derived neurotrophic factor, growth-associated protein
43, and p75 neurotrophin receptor as well as the neuronal-glial lineage markers
neurofilament protein 200 and myelin basic protein in the engrafted PMSCs.

DOI: 10.1038/s41598-018-22867-9 
PMCID: PMC5854598
PMID: 29545630 


54. Neurotox Res. 2018 Aug;34(2):305-323. doi: 10.1007/s12640-018-9888-0. Epub 2018
Mar 13.

Adolescent Social Isolation Affects Schizophrenia-Like Behavior in the MAM-E17
Model of Schizophrenia.

Bator E(1), Latusz J(1), Głowacka U(1), Radaszkiewicz A(1), Mudlaff K(1),
Maćkowiak M(2).

Author information: 
(1)Institute of Pharmacology, Polish Academy of Sciences, Laboratory of
Pharmacology and Brain Biostructure, Smętna St. 12, 31-343, Kraków, Poland.
(2)Institute of Pharmacology, Polish Academy of Sciences, Laboratory of
Pharmacology and Brain Biostructure, Smętna St. 12, 31-343, Kraków, Poland.
mackow@if-pan.krakow.pl.

Social isolation (SI) during adolescence may induce schizophrenia-like behavior. 
In the present study, we investigated whether adolescent SI might affect the
development of schizophrenia-like behavior in the MAM-E17 neurodevelopmental
model of schizophrenia. Rats were socially isolated for 10 days during
adolescence (postnatal days (P) 30-40), followed by resocialization until late
adolescence (P45-P48) or early adulthood (P70-P75); behavioral and neurochemical 
studies were performed at these ages. The behavioral studies analyzed locomotor
activity, social interaction, recognition memory, and sensorimotor gating; GAD65 
and GAD67 protein levels were measured in the prefrontal cortex. The results
showed that SI did not affect locomotor activity, but it prevented the social
interaction deficits induced by MAM administration at both of the analyzed age
points. However, SI induced a deficit in recognition memory in the MAM group
during adolescence, which was not observed in the MAM-treated, socially housed
rats at this age. In adulthood, impairments in recognition memory were detected
in both MAM groups. In contrast, SI did not accelerate the appearance of
sensorimotor gating deficits in MAM animals during adolescence, and sensorimotor 
gating impairments were observed in both MAM groups during adulthood. Adolescent 
SI rearing did not affect any examined behavioral responses in the VEH-treated
groups. SI altered the levels of GAD65 and GAD67 proteins during adolescence in
both groups; however, the decrease in the level of GAD65 protein was observed
only in the adult MAM-SI group. Thus, SI rearing during a defined period of
adolescence might have specific effects on the emergence of schizophrenia-like
abnormalities in MAM-treated animals.

DOI: 10.1007/s12640-018-9888-0 
PMID: 29536265 


55. Mol Cell Neurosci. 2018 Apr;88:292-299. doi: 10.1016/j.mcn.2018.02.009. Epub 2018
Feb 28.

Gestational stress in mouse dams negatively affects gestation and postpartum
hippocampal BDNF and P11 protein levels.

Vanmierlo T(1), De Vry J(2), Nelissen E(2), Sierksma A(2), Roumans N(2),
Steinbusch HWM(2), Wennogle LP(3), van den Hove D(2), Prickaerts J(4).

Author information: 
(1)Dept. of Psychiatry & Neuropsychology, School for Mental Health and
Neuroscience, Maastricht University, Maastricht, The Netherlands; Dept. of
Immunology and Biochemistry, BIOMED, Hasselt University, Hasselt, Belgium.
(2)Dept. of Psychiatry & Neuropsychology, School for Mental Health and
Neuroscience, Maastricht University, Maastricht, The Netherlands.
(3)Intra-Cellular Therapies, Inc., 3960 Broadway, New York, NY 10032, USA.
(4)Dept. of Psychiatry & Neuropsychology, School for Mental Health and
Neuroscience, Maastricht University, Maastricht, The Netherlands. Electronic
address: jos.prickaerts@maastrichtuniversity.nl.

Stress during pregnancy increases the risk to develop psychological disorders
such as depression during pregnancy or in the postpartum period. According to the
neurotrophin hypothesis of depression, the pathophysiology of depression is
caused by reduced neurotrophic activity in the brain. However, most studies only 
focus on the molecular changes happening to the offspring upon gestational
stress. To gain insight into the potential molecular changes happening in the
stressed dams, C57Bl6/J mice were stressed during their first week of gestation. 
At 28 days postpartum, the hippocampus and nucleus accumbens core of the dams,
two brain regions heavily implicated in depression, were evaluated using
immunohistochemistry to detect changes in the neurotrophin system. Gestational
stress decreased the weight of the dams, increased the chance for spontaneous
abortion and increased the weight of offspring. Litter size, survival rates and
sex distribution were not altered as a consequence of gestational stress.
Hippocampal brain-derived neurotrophic factor (BDNF) decreased following exposure
to stress during pregnancy. Hippocampal protein levels of p75NTR, a low-affinity 
receptor for BDNF which can induce apoptosis, were increased following exposure
to stress. Protein levels of p11, of which the expression is regulated by BDNF,
were decreased in the hippocampus. No changes were found for TrkB immunostaining 
or apoptosis. Taken together, this shows that stress during pregnancy negatively 
affects the neurotrophin system in the hippocampus of the dams, thereby reducing 
hippocampal plasticity. These data confirm that gestational stress has a negative
impact on pregnancy.

Copyright © 2018 Elsevier Inc. All rights reserved.

DOI: 10.1016/j.mcn.2018.02.009 
PMID: 29501719 


56. Tissue Eng Part A. 2018 Aug;24(15-16):1283-1292. doi: 10.1089/ten.TEA.2017.0462. 
Epub 2018 Apr 10.

Effect of Brain-Derived Neurotrophic Factor on the Neurogenesis and Osteogenesis 
in Bone Engineering.

Liu Q(1)(2), Lei L(1), Yu T(1)(3), Jiang T(1), Kang Y(4)(5).

Author information: 
(1)1 Department of Prosthodontics, Peking University School and Hospital of
Stomatology , Beijing, P.R. China .
(2)2 Department of Stomatology, Peking University International Hospital ,
Beijing, P.R. China .
(3)3 First Clinical Division, Peking University School and Hospital of
Stomatology , Beijing, P.R. China .
(4)4 Department of Ocean and Mechanical Engineering, College of Engineering and
Computer Science, College of Medicine, Florida Atlantic University , Boca Raton, 
Florida.
(5)5 Department of Biomedical Science, College of Medicine, Florida Atlantic
University , Boca Raton, Florida.

During bone growth, the lack of a neuralized vascular network in the regenerating
area can affect subsequent bone quality. This study aimed to investigate if
brain-derived neurotrophic factor (BDNF) could promote neurogenesis and
osteogenesis in human bone mesenchymal stem cells (hBMSCs) to improve bone
formation during tissue engineering. Initially, a safe and effective BDNF
concentration that facilitated hBMSC proliferation in vitro was determined.
Subsequently, examination of mineralized nodule formation and evaluation of
alkaline phosphatase (ALP) activity and ALP gene expression revealed that the
most effective concentration of BDNF to elicit a response in hBMSCs was
100 ng/mL. In addition, we found out that by binding with TrkB receptor, the
downstream Erk1/2 was phosphorylated, which promoted the expression of
transcription factors, such as Runx2 and Osterix that are associated with
osteoblast differentiation. We also found that by day 7 post-treatment, the
neurogenic biomarkers, p75 and s100, were highly expressed in 100 ng/mL
BDNF-treated hBMSCs. Finally, the effects of BDNF on osteogenesis and
neurogenesis in newly formed tissues were assessed using animal models with a
β-tricalcium phosphate scaffold. This revealed that treatment with 100 ng/mL BDNF
promoted the osteogenesis and neurogenesis of hBMSCs in vivo by increasing
expression of the osteogenic marker osteocalcin and various neurogenic
biomarkers, including microtubule-associated protein 2, glial fibrillary acidic
protein, neural/glial antigen 2, and β-tubulin III. This study has demonstrated
that BDNF promotes hBMSC osteogenesis and neurogenesis in vitro and in vivo, and 
that BDNF may indirectly promote osteogenesis through increased neurogenesis.
This further suggests that encouraging neutralization during bone engineering
will lead to effective repairing of bone defects. The study may also provide
insight into related fields, such as osseoperception and stress feedback
regulation after dental implantation.

DOI: 10.1089/ten.TEA.2017.0462 
PMID: 29490590 


57. J Neurosci. 2018 Apr 4;38(14):3394-3413. doi: 10.1523/JNEUROSCI.1686-17.2018.
Epub 2018 Feb 26.

Swedish Nerve Growth Factor Mutation (NGFR100W) Defines a Role for TrkA and
p75NTR in Nociception.

Sung K(1), Ferrari LF(2), Yang W(1)(3), Chung C(4), Zhao X(1), Gu Y(1)(5), Lin
S(1)(3), Zhang K(6)(7), Cui B(6), Pearn ML(8)(9), Maloney MT(10), Mobley WC(1),
Levine JD(2), Wu C(11)(9).

Author information: 
(1)Department of Neurosciences.
(2)Department of Oral Surgery, University of California San Francisco, San
Francisco, California 94143.
(3)Department of Neurology and Institute of Neurology, Ruijin Hospital, Shanghai 
Jiaotong University School of Medicine, Shanghai, China 200025.
(4)Department of Biological Sciences, Konkuk University, 120 Neungdong-ro,
Gwangjin-gu, Seoul, 143-701, South Korea.
(5)Department of Neurology, the Fourth Hospital of Harbin Medical University,
Harbin, Heilongjiang, China 150001.
(6)Department of Chemistry.
(7)Department of Biochemistry, Neuroscience Program, Center for Biophysics and
Quantitative Biology, Chemistry-Biology Interface Training Program, University of
Illinois at Urbana-Champaign, Urbana, Illinois 61801, and.
(8)Department of Anesthesiology, University of California San Diego, School of
Medicine, La Jolla, California 92093.
(9)V.A. San Diego Healthcare System, San Diego, California 92161.
(10)Department of Neurosciences, Stanford University, Stanford, California 94305.
(11)Department of Neurosciences, chw049@ucsd.edu.

Nerve growth factor (NGF) exerts multiple functions on target neurons throughout 
development. The recent discovery of a point mutation leading to a change from
arginine to tryptophan at residue 100 in the mature NGFβ sequence (NGFR100W) in
patients with hereditary sensory and autonomic neuropathy type V (HSAN V) made it
possible to distinguish the signaling mechanisms that lead to two functionally
different outcomes of NGF: trophic versus nociceptive. We performed extensive
biochemical, cellular, and live-imaging experiments to examine the binding and
signaling properties of NGFR100W Our results show that, similar to the wild-type 
NGF (wtNGF), the naturally occurring NGFR100W mutant was capable of binding to
and activating the TrkA receptor and its downstream signaling pathways to support
neuronal survival and differentiation. However, NGFR100W failed to bind and
stimulate the 75 kDa neurotrophic factor receptor (p75NTR)-mediated signaling
cascades (i.e., the RhoA-Cofilin pathway). Intraplantar injection of NGFR100W
into adult rats induced neither TrkA-mediated thermal nor mechanical acute
hyperalgesia, but retained the ability to induce chronic hyperalgesia based on
agonism for TrkA signaling. Together, our studies provide evidence that NGFR100W 
retains trophic support capability through TrkA and one aspect of its nociceptive
signaling, but fails to engage p75NTR signaling pathways. Our findings suggest
that wtNGF acts via TrkA to regulate the delayed priming of nociceptive
responses. The integration of both TrkA and p75NTR signaling thus appears to
regulate neuroplastic effects of NGF in peripheral nociception.SIGNIFICANCE
STATEMENT In the present study, we characterized the naturally occurring nerve
growth factor NGFR100W mutant that is associated with hereditary sensory and
autonomic neuropathy type V. We have demonstrated for the first time that
NGFR100W retains trophic support capability through TrkA, but fails to engage
p75NTR signaling pathways. Furthermore, after intraplantar injection into adult
rats, NGFR100W induced neither thermal nor mechanical acute hyperalgesia, but
retained the ability to induce chronic hyperalgesia. We have also provided
evidence that the integration of both TrkA- and p75NTR-mediated signaling appears
to regulate neuroplastic effects of NGF in peripheral nociception. Our study with
NGFR100W suggests that it is possible to uncouple trophic effect from nociceptive
function, both induced by wild-type NGF.

Copyright © 2018 the authors 0270-6474/18/383395-20$15.00/0.

DOI: 10.1523/JNEUROSCI.1686-17.2018 
PMCID: PMC5895035
PMID: 29483280 

Conflict of interest statement: The authors declare no competing financial
interests.


58. J Neurosci. 2018 Feb 9. pii: 0953-17. doi: 10.1523/JNEUROSCI.0953-17.2018. [Epub 
ahead of print]

The soluble form of LOTUS inhibits Nogo receptor-mediated signaling by
interfering with the interaction between Nogo receptor type 1 and p75
neurotrophin receptor.

Kawakami Y(1), Kurihara Y(1), Saito Y(1), Fujita Y(2), Yamashita T(2), Takei
K(3).

Author information: 
(1)Molecular Medical Bioscience Laboratory, Department of Medical Life Science,
Yokohama City University Graduate School of Medical Life Science, Yokohama
230-0045, Japan.
(2)Department of Molecular Neuroscience, Osaka University Graduate School of
Medicine, Suita 565-0871, Japan.
(3)Molecular Medical Bioscience Laboratory, Department of Medical Life Science,
Yokohama City University Graduate School of Medical Life Science, Yokohama
230-0045, Japan kohtaro@med.yokohama-cu.ac.jp.

Nogo receptor type 1 (NgR1) is known to inhibit neuronal regeneration in the CNS.
We have previously identified lateral olfactory tract usher substance (LOTUS)
interacts with NgR1 and inhibits its function by blocking its ligand binding.
Therefore, LOTUS is expected to have therapeutic potential for the promotion of
neuronal regeneration. However, it remains unknown whether the soluble form of
LOTUS (s-LOTUS) also has an inhibitory action on NgR1 function as a candidate for
therapeutic agents. Here, we show that s-LOTUS inhibits NgR1-mediated signaling
by inhibiting the molecular interaction between NgR1 and its co-receptor p75
neurotrophin receptor (p75NTR). In contrast to the membrane-bound form of LOTUS, 
s-LOTUS did not block ligand binding to NgR1. However, we identified p75NTR as a 
novel LOTUS binding partner, and found that s-LOTUS suppressed the interaction
between p75NTR and NgR1. s-LOTUS inhibited myelin-associated inhibitor
(MAI)-induced RhoA activation in murine cortical neurons. Functional analyses
revealed that s-LOTUS inhibited MAI-induced growth cone collapse and neurite
outgrowth inhibition in chick DRG neurons. In addition, while olfactory bulb (OB)
neurons of lotus-KO mice are sensitive to MAI due to a lack of LOTUS expression, 
treatment with s-LOTUS inhibited MAI-induced growth cone collapse in these
neurons. Finally, we observed that s-LOTUS promoted axonal regeneration in optic 
nerve crush injury of mice (either sex). These findings suggest that s-LOTUS
inhibits NgR1-mediated signaling possibly by interfering with the interaction
between NgR1 and p75NTR Thus, s-LOTUS may have potential as a therapeutic agent
for neuronal regeneration in the damaged CNS.SIGNIFICANCE STATEMENTNogo receptor 
type 1 (NgR1) is a well-known receptor to inhibit neuronal regeneration in the
CNS. Because the membrane-bound form of LOTUS antagonizes NgR1 through a cis-type
molecular interaction between LOTUS and NgR1, the soluble form of LOTUS (s-LOTUS)
is expected to be a therapeutic agent for neuronal regeneration. In our present
study, we show that s-LOTUS inhibits the interaction between NgR1 and p75NTR,
NgR1 ligand-induced RhoA activation, growth cone collapse and neurite outgrowth
inhibition, and promotes axonal regeneration. Our results indicate that s-LOTUS
inhibits NgR1-mediated signaling through a trans-type molecular interaction
between LOTUS and NgR1, and therefore, s-LOTUS may have therapeutic potential for
neuronal regeneration.

Copyright © 2018 the authors.

DOI: 10.1523/JNEUROSCI.0953-17.2018 
PMID: 29440387 


59. Zhonghua Kou Qiang Yi Xue Za Zhi. 2018 Feb 9;53(2):133-136. doi:
10.3760/cma.j.issn.1002-0098.2018.02.015.

[Advances in the p75 neurotrophic factor receptor in stomatology].

[Article in Chinese; Abstract available in Chinese from the publisher]

Dong ZM(1), Zhang L(2), Wen XJ(2), Liu LC(2).

Author information: 
(1)Department of Stomatology, People's Hospital of Hong'an, Huanggang Hubei
438400, China.
(2)Department of Stomatology Medical Center, Daping Hospital & Research Institnte
of Surgery, The Third Military Medical University, Chongqing 400042, China.

The p75 neurotrophic factor receptor is a low affinity receptor for neurotrophic 
factors and plays an important role in nerve growth, development and function
integrity. It is closely related to dental development, oral and maxillofacial
tumor, nerve repair and tissue engineering. It shows good prospect for
application. In this paper, the research progress of p75 neurotrophic factor
receptor in Stomatology is reviewed.

Publisher:
p75神经营养因子受体属低亲和力神经营养因子受体，在神经生长、发育和维持功能完整性等方面发挥着重要作用，其与牙齿发育、口腔颌面部肿瘤、神经创伤修复、组织工程等密切
相关，显示了良好的应用前景。本文就p75神经营养因子受体在口腔医学中的研究进展作一综述。.
DOI: 10.3760/cma.j.issn.1002-0098.2018.02.015 
PMID: 29429237  [Indexed for MEDLINE]


60. Neurotherapeutics. 2018 Apr;15(2):489-499. doi: 10.1007/s13311-018-0608-5.

Alleviation of Trigeminal Nociception Using p75 Neurotrophin Receptor Targeted
Lentiviral Interference Therapy.

O'Leary VB(1), O'Connell M(1), Antyborzec I(1), Ntziachristos V(2)(3), Oliver
Dolly J(1), Ovsepian SV(4)(5)(6).

Author information: 
(1)International Centre for Neurotherapeutics, Dublin City University, Glasnevin,
Dublin 9, Ireland.
(2)Helmholtz Zentrum München - German Research Center for Environmental Health,
Institute for Biological and Medical Imaging, Ingolstaedter Landstrasse 1, 85764,
Neuherberg, Germany.
(3)Faculty for Electrical Engineering and Information Technology, Chair of
Biomedical Imaging, Technical University of Munich, Munich, Germany.
(4)International Centre for Neurotherapeutics, Dublin City University, Glasnevin,
Dublin 9, Ireland. saak.ovsepian@gmail.com.
(5)Helmholtz Zentrum München - German Research Center for Environmental Health,
Institute for Biological and Medical Imaging, Ingolstaedter Landstrasse 1, 85764,
Neuherberg, Germany. saak.ovsepian@gmail.com.
(6)Faculty for Electrical Engineering and Information Technology, Chair of
Biomedical Imaging, Technical University of Munich, Munich, Germany.
saak.ovsepian@gmail.com.

Acute and chronic trigeminal (TG) neuropathies are the cause of considerable
distress, with limited treatments available at present. Nociceptive neurons
enriched with the vanilloid type 1 receptor (VR1) partake in pain sensation and
sensitization in the TG system. While VR1 blockers with anti-nociceptive
potential are of substantial medical interest, their use remains limited due to
poor selectivity and lack of cell-targeting capabilities. This study describes a 
methodology for the alleviation of nociception via targeted depletion of VR1 in
TG sensory neurons in rats. In cultured TG ganglion neurons, VR1 expression was
virtually abolished by lentiviral short hairpin RNA (LV-VR1). By decorating GFP
encoding LV (LV-GFP) and LV-VR1 with IgG192 for targeting TG sensory neurons
enriched with the p75 neurotrophin receptor (p75NTR), transduction of a reporter 
GFP and VR1 depletion was achieved after injection of targeted vectors into the
whisker pad. In IgG192/LV-VR1-injected rats, the behavioral response to capsaicin
exposure as well as Erk 1/2 phosphorylation and VR1 current activation by
capsaicin were significantly reduced. This pioneering investigation, thus,
provides a proof of principle for a means of attenuating TG nociception,
revealing therapeutic potential.

DOI: 10.1007/s13311-018-0608-5 
PMCID: PMC5935639 [Available on 2019-04-01]
PMID: 29427180 


61. Behav Brain Res. 2018 May 2;343:102-110. doi: 10.1016/j.bbr.2018.01.034. Epub
2018 Feb 6.

Genetically defined fear-induced aggression: Focus on BDNF and its receptors.

Ilchibaeva TV(1), Tsybko AS(2), Kozhemyakina RV(2), Kondaurova EM(2), Popova
NK(2), Naumenko VS(2).

Author information: 
(1)The Federal Research Center Institute of Cytology and Genetics, The Siberian
Branch of Russian Academy of Sciences, Lavrentyeva av.10, Novosibirsk, 630090,
Russia. Electronic address: rbicehok@mail.ru.
(2)The Federal Research Center Institute of Cytology and Genetics, The Siberian
Branch of Russian Academy of Sciences, Lavrentyeva av.10, Novosibirsk, 630090,
Russia.

Brain-derived neurotrophic factor (BDNF), its precursor proBDNF, BDNF
pro-peptide, BDNF mRNA levels, as well as TrkB and p75NTR receptors mRNA and
protein levels, were studied in the brain of rats, selectively bred for more than
85 generations for either the high level or the lack of fear-induced aggressive
behavior. Furthermore, we have found that rats of aggressive strain demonstrated 
both high level of aggression toward humans and increased amplitude of acoustic
startle response compared to rats selectively bred for the lack of fear-induced
aggression. Significant increase in the BDNF mRNA, mature BDNF and proBDNF
protein levels in the raphe nuclei (RN), hippocampus (Hc), nucleus accumbens
(NAcc), amygdala, striatum and hypothalamus (Ht) of aggressive rats was revealed.
The BDNF/proBDNF ratio was significantly reduced in the Hc and NAcc of highly
aggressive rats suggesting prevalence of the proBDNF in these structures. In the 
Hc and frontal cortex (FC) of aggressive rats, the level of the full-length TrkB 
(TrkB-FL) receptor form was decreased, whereas the truncated TrkB (TrkB-T)
protein level was increased in the RN, FC, substantia nigra and Ht. The
TrkB-FL/TrkB-T ratio was significantly decreased in highly aggressive rats
suggesting TrkB-T is predominant in highly aggressive rats. The p75NTR expression
was slightly changed in majority of studied brain structures of aggressive rats. 
The data indicate the BDNF system in the brain of aggressive and nonaggressive
animals is extremely different at all levels, from transcription to reception,
suggesting significant role of BDNF system in the development of highly
aggressive phenotype.

Copyright © 2018 Elsevier B.V. All rights reserved.

DOI: 10.1016/j.bbr.2018.01.034 
PMID: 29425916  [Indexed for MEDLINE]


62. Med Hypotheses. 2018 Feb;111:27-35. doi: 10.1016/j.mehy.2017.12.015. Epub 2017
Dec 13.

A new etiologic model for Alzheimers Disease.

Schiel KA(1).

Author information: 
(1)PO Box 30127, Albuquerque, NM 87190, United States. Electronic address:
Kathy_schiel@fcch.com.

This etiologic model proposes that Alzheimers Disease (AD) arises when an
unusually rapid increase in ventricle volume triggers axon stretch that
culminates in the physical separation of trans-synaptic proteins. As a result,
these proteins, such as neurexin, neuroligin, N-Cadherin and Amyloid Precursor
Protein (APP), experience a change in the configuration of their cytoplasmic
tail, so that instead of transmitting signals to create and maintain synaptic
structure they activate enzymes, and generate molecules, that stimulate neurite
growth; for example, the transformation of the N-Cadherin tail dissolves its
complex with presenilin and β-catenin triggering activation of glycogen synthase 
kinase 3 beta (GSK3β) and cytoskeletal disruption. This disruption leads to an
increase in pro nerve growth factor (proNGF), a molecule that stimulates neurite 
growth via the p75 neurotrophin receptor (p75). GSK3β contributes to this growth 
by increasing microtubule instability through the phosphorylation of tau.
Separation of trans-synaptic APPs leads to their cis dimerization and this
stimulates production of amyloid beta (Aβ), an autocrine growth factor that
interacts with both the p75 and alpha 7 nicotinic acetylcholine receptors. Cis
dimerization of APPs may also allow the autophosphorylation of Y682 and T668 in
the APP cytoplasmic tail, triggering activation of c-Jun N terminal kinase,
Abelson kinase and cyclin dependent kinase 5, all of which play a role in neurite
growth. ProNGF, Aβ and the kinase cascades work together to transform synapses
into growth cones and stimulate sprouting of neuropil threads in an attempt to
reconnect axons and dendrites. Neurofibrillary tangles, located in neural cell
soma, consist of neurofilaments and microtubules needed to fuel this renewal of
neurite growth. The model suggests that the best way to treat AD is to prevent
synaptic separation by identifying individuals experiencing unusually high rates 
of ventricle growth and reducing this to more normal levels by shunting or some
other technique.

Copyright © 2017 The Author. Published by Elsevier Ltd.. All rights reserved.

DOI: 10.1016/j.mehy.2017.12.015 
PMID: 29406991  [Indexed for MEDLINE]


63. Free Radic Biol Med. 2018 May 1;119:34-44. doi:
10.1016/j.freeradbiomed.2018.01.026. Epub 2018 Jan 31.

Circadian control of p75 neurotrophin receptor leads to alternate activation of
Nrf2 and c-Rel to reset energy metabolism in astrocytes via brain-derived
neurotrophic factor.

Ishii T(1), Warabi E(2), Mann GE(3).

Author information: 
(1)School of Medicine, University of Tsukuba, Tsukuba Ibaraki 305-0863, Japan.
Electronic address: ishiitetsuro305@gmail.com.
(2)School of Medicine, University of Tsukuba, Tsukuba Ibaraki 305-0863, Japan.
(3)School of Cardiovascular Medicine and Sciences, King's British Heart
Foundation Centre of Excellence, Faculty of Life Sciences and Medicine, King's
College London, 150 Stamford Street, London SE1 9NH, UK.

Circadian clock genes regulate energy metabolism partly through neurotrophins in 
the body. The low affinity neurotrophin receptor p75NTR is a clock component
directly regulated by the transcriptional factor Clock:Bmal1 complex.
Brain-derived neurotrophic factor (BDNF) is expressed in the brain and plays a
key role in coordinating metabolic interactions between neurons and astrocytes.
BDNF transduces signals through TrkB and p75NTR receptors. This review highlights
a novel molecular mechanism by which BDNF via circadian control of p75NTR leads
to daily resetting of glucose and glycogen metabolism in brain astrocytes to
accommodate their functional interaction with neurons. Astrocytes store glycogen 
as an energy reservoir to provide active neurons with the glycolytic metabolite
lactate. Astrocytes predominantly express the truncated receptor TrkB.T1 which
lacks an intracellular receptor tyrosine kinase domain. TrkB.T1 retains the
capacity to regulate cell morphology through regulation of Rho GTPases. In
contrast, p75NTR mediates generation of the bioactive lipid ceramide upon
stimulation with BDNF and inhibits PKA activation. As ceramide directly activates
PKCζ, we discuss the importance of the TrkB.T1-p75NTR-ceramide-PKCζ signaling
axis in the stimulation of glycogen and lipid synthesis and activation of RhoA.
Ceramide-PKCζ-casein kinase 2 signaling activates Nrf2 to support oxidative
phosphorylation via upregulation of antioxidant enzymes. In the absence of
p75NTR, TrkB.T1 functionally interacts with adenosine A2AR and dopamine D1R
receptors to enhance cAMP-PKA signaling and activate Rac1 and NF-κB c-Rel,
favoring glycogen hydrolysis, gluconeogenesis and aerobic glycolysis. Thus,
diurnal changes in p75NTR levels in astrocytes resets energy metabolism via BDNF 
to accommodate their metabolic interaction with neurons.

Copyright © 2018 Elsevier Inc. All rights reserved.

DOI: 10.1016/j.freeradbiomed.2018.01.026 
PMID: 29374533 


64. eNeuro. 2018 Jan 17;5(1). pii: ENEURO.0257-17.2017. doi:
10.1523/ENEURO.0257-17.2017. eCollection 2018 Jan-Feb.

A Novel Neuroprotective Mechanism for Lithium That Prevents Association of the
p75NTR-Sortilin Receptor Complex and Attenuates proNGF-Induced Neuronal Death In 
Vitro and In Vivo.

Greenwood SG(1), Montroull L(1), Volosin M(1), Scharfman HE(2), Teng KK(3), Light
M(3), Torkin R(3), Maxfield F(3), Hempstead BL(3), Friedman WJ(1).

Author information: 
(1)Department of Biological Science, Rutgers University, Newark, NJ 07102.
(2)Nathan Kline Institute, Orangeburg, NY 10962.
(3)Department of Medicine, Weill Cornell Medical College, New York, NY.

Neurotrophins play critical roles in the survival, maintenance and death of
neurons. In particular, proneurotrophins have been shown to mediate cell death
following brain injury induced by status epilepticus (SE) in rats. Previous
studies have shown that pilocarpine-induced seizures lead to increased levels of 
proNGF, which binds to the p75NTR-sortilin receptor complex to elicit apoptosis. 
A screen to identify compounds that block proNGF binding and uptake into cells
expressing p75 and sortilin identified lithium citrate as a potential inhibitor
of proNGF and p75NTR-mediated cell death. In this study, we demonstrate that low,
submicromolar doses of lithium citrate effectively inhibited proNGF-induced cell 
death in cultured neurons and protected hippocampal neurons following
pilocarpine-induced SE in vivo. We analyzed specific mechanisms by which lithium 
citrate afforded neuroprotection and determined that lithium citrate prevented
the association and internalization of the p75NTR-sortilin receptor complex. Our 
results demonstrate a novel mechanism by which low-dose treatments of lithium
citrate are effective in attenuating p75NTR-mediated cell death in vitro and in
vivo.

DOI: 10.1523/ENEURO.0257-17.2017 
PMCID: PMC5771681
PMID: 29349290 


65. Neurochem Res. 2018 Mar;43(3):637-649. doi: 10.1007/s11064-017-2464-9. Epub 2018 
Jan 12.

Investigation of Mature BDNF and proBDNF Signaling in a Rat Photothrombotic
Ischemic Model.

Rahman M(1), Luo H(1)(2), Sims NR(3), Bobrovskaya L(4), Zhou XF(5).

Author information: 
(1)School of Pharmacy and Medical Sciences, Sansom Institute for Health Research,
University of South Australia, Adelaide, SA, 5000, Australia.
(2)Department of Pharmacology, Kunming Medical University, Kunming, China.
(3)Discipline of Medical Biochemistry, School of Medicine, Flinders University,
Adelaide, SA, Australia.
(4)School of Pharmacy and Medical Sciences, Sansom Institute for Health Research,
University of South Australia, Adelaide, SA, 5000, Australia.
Larisa.Bobrovskaya@unisa.edu.au.
(5)School of Pharmacy and Medical Sciences, Sansom Institute for Health Research,
University of South Australia, Adelaide, SA, 5000, Australia.
Xin-Fu.Zhou@unisa.edu.au.

Treatment with mature brain-derived neurotrophic factor (mBDNF) promotes
functional recovery after ischemia in animal trials but the possible role of its 
precursor protein proBDNF and its receptors or the factors responsible for the
conversion of proBDNF to mBDNF in ischemic stroke are not known. The main aim of 
this study was to characterize the time-dependent expression of genes and/or
proteins related to BDNF processing and signaling after ischemia as well as the
sensorimotor behavioral dysfunction in a photothrombotic ischemic model in rats. 
Characterization of different genes and proteins related to BDNF processing and
signaling was performed using qPCR, immunoblotting and enzyme-linked
immunosorbent assays. We showed in this study that some sensory and motor
functional deficiencies appeared in the ischemic group at day 1 and persisted
until day 14. Most changes in gene expression of BDNF and its processing enzymes 
occurred within the first 24 h in the ipsilateral cortex, but not in the
contralateral cortex. At the protein level, proBDNF expression was increased at
6 h, mBDNF expression was increased between 15 h and 1 day while p75 receptor
protein expression was increased between 6 h and 3 days in the ipsilateral
cortex, but not in the contralateral cortex. Therefore, cerebral ischemia in rats
led to the up-regulation of genes and/or proteins of BDNF, proBDNF and their
processing enzymes and receptors in a time-dependent manner. We propose that the 
balance between BDNF and proBDNF and their associated proteins may play an
important role in the pathogenesis and recovery from ischemia.

DOI: 10.1007/s11064-017-2464-9 
PMID: 29330684  [Indexed for MEDLINE]


66. Cell Signal. 2018 Apr;44:20-27. doi: 10.1016/j.cellsig.2018.01.003. Epub 2018 Jan
8.

Nogo-A interacts with TrkA to alter nerve growth factor signaling in
Nogo-A-overexpressing PC12 cells.

Farrer RG(1), Kartje GL(2).

Author information: 
(1)Research Service, Edward Hines Jr. Veterans Administration Hospital, Hines, IL
60141, USA; Department of Anatomy and Cell Biology, University of Illinois at
Chicago, Chicago, IL, USA. Electronic address: robert.farrer@va.gov.
(2)Research Service, Edward Hines Jr. Veterans Administration Hospital, Hines, IL
60141, USA; Department of Molecular Pharmacology and Therapeutics, Loyola
University Medical Center, Maywood, IL, USA. Electronic address:
gwendolyn.kartje@va.gov.

The Nogo-A protein, originally discovered as a potent myelin-associated inhibitor
of neurite outgrowth, is also expressed by certain neurons, especially during
development and after injury, but its role in neuronal function is not completely
known. In this report, we overexpressed Nogo-A in PC12 cells to use as a model to
identify potential neuronal signaling pathways affected by endogenously expressed
Nogo-A. Unexpectedly, our results show that viability of Nogo-A-overexpressing
cells was reduced progressively due to apoptotic cell death following NGF
treatment, but only after 24 h. Inhibitors of neutral sphingomyelinase prevented 
this loss of viability, suggesting that NGF induced the activation of a
ceramide-dependent cell death pathway. Nogo-A over-expression also changed
NGF-induced phosphorylation of TrkA at tyrosines 490 and 674/675 from sustained
to transient, and prevented the regulated intramembrane proteolysis of p75NTR,
indicating that Nogo-A was altering the function of the two neurotrophin
receptors. Co-immunoprecipitation studies revealed that there was a physical
association between TrkA and Nogo-A which appeared to be dependent on
interactions in the Nogo-A-specific region of the protein. Taken together, our
results indicate that Nogo-A influences NGF-mediated mechanisms involving the
activation of TrkA and its interaction with p75NTR.

Published by Elsevier Inc.

DOI: 10.1016/j.cellsig.2018.01.003 
PMID: 29325876 


67. Cytotherapy. 2018 Feb;20(2):245-261. doi: 10.1016/j.jcyt.2017.11.008. Epub 2017
Dec 20.

Nerve growth factor plays a role in the neurotherapeutic effect of a CD45+
pan-hematopoietic subpopulation derived from human umbilical cord blood in a
traumatic brain injury model.

Gincberg G(1), Shohami E(1), Trembovler V(1), Alexandrovich AG(1), Lazarovici
P(2), Elchalal U(3).

Author information: 
(1)School of Pharmacy Institute for Drug Research, Faculty of Medicine, The
Hebrew University of Jerusalem, Jerusalem, Israel.
(2)School of Pharmacy Institute for Drug Research, Faculty of Medicine, The
Hebrew University of Jerusalem, Jerusalem, Israel. Electronic address:
philipl@ekmd.huji.ac.il.
(3)Department of Obstetrics and Gynecology, Hadassah-Hebrew University Medical
Center, Jerusalem, Israel.

BACKGROUND AIMS: Human umbilical cord blood (HUCB) is an important source of stem
cells for therapy of hematopoietic disorders and is a potential therapy for
various neurological disorders, including traumatic brain injury (TBI). The
expression of nerve growth factor (NGF) and its receptors TrkA, p75NTR and α9β1
integrin on an HUCB CD45+ pan-hematopoietic subpopulation was investigated in the
context of its neurotherapeutic potential after TBI.
METHODS: NGF and its receptors were detected on CD45+ cells by reverse
transcriptase polymerase chain reaction, flow cytometry analysis and confocal
microscopy. CD45+ cells were stimulated by TBI brain extracts, and NGF levels
were measured by enzyme-linked immunosorbent assay. TBI mice were divided into
six groups for xenogeneic intravenous transplantation, 1 day post-trauma, with
1 × 106 CD45+ cells untreated or treated with the anti-NGF neutralizing antibody 
K252a, a TrkA antagonist; VLO5, an α9β1 disintegrin; or negative (vehicle) and
positive (NGF) controls.
RESULTS: The HUCB CD45+ subpopulation constitutively expresses NGF and its
receptors, mainly TrkA and p75NTR and minor levels of α9β1. In vitro experiments 
provided evidence that trauma-related mediators from brain extracts of TBI mice
induced release of NGF from HUCB CD45+ cell cultures. HUCB CD45+ cells induced a 
neurotherapeutic effect in TBI mice, abrogated by cell treatment with either
anti-NGF antibody or K252a, but not VLO5.
CONCLUSIONS: These findings strengthen the role of NGF and its TrkA receptor in
the HUCB CD45+ subpopulation's neurotherapeutic effect. The presence of
neurotrophin receptors in the HUCB CD45+ pan-hematopoietic subpopulation may
explain the neuroprotective effect of cord blood in therapy of a variety of
neurological disorders.

Copyright © 2017 International Society for Cellular Therapy. Published by
Elsevier Inc. All rights reserved.

DOI: 10.1016/j.jcyt.2017.11.008 
PMID: 29274773 


68. Brain Struct Funct. 2018 May;223(4):1829-1838. doi: 10.1007/s00429-017-1590-0.
Epub 2017 Dec 15.

Adolescent cocaine exposure induces prolonged synaptic modifications in medial
prefrontal cortex of adult rats.

Zhu W(1), Ge X(2), Gao P(1), Li M(2), Guan Y(3), Guan X(4)(5).

Author information: 
(1)Department of Human Anatomy and Histoembryology, School of Medicine and Life
Sciences, Nanjing University of Chinese Medicine, 138 Xianlin Street, Nanjing,
210023, China.
(2)Department of Human Anatomy, School of Basic Medicine, Nanjing Medical
University, Nanjing, China.
(3)Department of Anesthesiology and Critical Care Medicine, Johns Hopkins
University School of Medicine, Baltimore, MA, USA.
(4)Department of Human Anatomy and Histoembryology, School of Medicine and Life
Sciences, Nanjing University of Chinese Medicine, 138 Xianlin Street, Nanjing,
210023, China. guanxw918@njucm.edu.cn.
(5)Key Laboratory of Drug Target and Drug for Degenerative Disease of Jiangsu,
Nanjing University of Chinese Medicine, Nanjing, China. guanxw918@njucm.edu.cn.

Substance used during adolescent period increases the risk of psychiatric
disorders in later life, but the underlying neural mechanisms remain unclear. We 
hypothesize that synaptic remodeling and changes of homeostasis in the medial
prefrontal cortex (mPFC) following adolescent cocaine exposure may last for a
long time, and these modifications may contribute to behavioral deficiencies in
adulthood. To address this hypothesis, rats were exposed to cocaine hydrochloride
from postnatal day 28 (P28) to P42. When reared to adulthood, rats were subjected
to behavioral tests. On P75 and P76, cocaine-experienced rats exhibited increased
locomotive and anxiety-like behaviors, as well as impaired non-selective
attention. In the cocaine-experienced rats, both levels of synapse-related
proteins (synapsin I and PSD-95) and density of synapse and dendrite spine in
mPFC were significantly decreased when compared to controls. Unexpected, the
expression of molecules related to oxidative stress, inflammation and apoptosis
showed no significant changes in mPFC following adolescent cocaine exposure.
These findings suggested that adolescent exposure to cocaine induce long-term
modification on synapses in mPFC, which might contribute to long-term behavioral 
outcomes in adulthood.

DOI: 10.1007/s00429-017-1590-0 
PMID: 29247260 


69. Stem Cell Rev. 2018 Apr;14(2):277-285. doi: 10.1007/s12015-017-9797-2.

Identification of a Novel High Yielding Source of Multipotent Adult Human Neural 
Crest-Derived Stem Cells.

Schürmann M(1), Brotzmann V(1), Bütow M(1), Greiner J(2), Höving A(2),
Kaltschmidt C(2), Kaltschmidt B(2)(3), Sudhoff H(4).

Author information: 
(1)Department of Otolaryngology, Head and Neck Surgery, Klinikum Bielefeld,
Teutoburger Straße 50, 33604, Bielefeld, Germany.
(2)Department of Cell Biology, University of Bielefeld, 33615, Bielefeld,
Germany.
(3)AG Molecular Neurobiology, University of Bielefeld, 33615, Bielefeld, Germany.
(4)Department of Otolaryngology, Head and Neck Surgery, Klinikum Bielefeld,
Teutoburger Straße 50, 33604, Bielefeld, Germany. holger.sudhoff@rub.de.

Due to their extraordinarily broad differentiation potential and persistence
during adulthood, adult neural crest-derived stem cells (NCSCs) are highly
promising candidates for clinical applications, particularly when facing the
challenging treatment of neurodegenerative diseases or complex craniofacial
injuries. Successful application of human NCSCs in regenerative medicine and
pharmaceutical research mainly relies on the availability of sufficient amounts
of tissue for cell isolation procedures. Facing this challenge, we here describe 
for the first time a novel population of NCSCs within the middle turbinate of the
human nasal cavity. From a surgical point of view, high amounts of tissue are
routinely and easily removed during nasal biopsies. Investigating the presence of
putative stem cells in obtained middle turbinate tissue by immunohistochemistry, 
we observed Nestin+/p75NTR+/S100+/α smooth muscle actin (αSMA)- cells, which we
successfully isolated and cultivated in vitro. Cultivated middle turbinate stem
cells (MTSCs) kept their expression of neural crest and stemness markers Nestin, 
p75 NTR and S100 and showed the capability of sphere formation and clonal growth,
indicating their stem cell character. Application of directed in vitro
differentiation assays resulted in successful differentiation of MTSCs into
osteogenic and neuronal cell types. Regarding the high amount of tissue obtained 
during surgery as well as their broad differentiation capability, MTSCs seem to
be a highly promising novel neural crest stem cell population for applications in
cell replacement therapy and pharmacological research.

DOI: 10.1007/s12015-017-9797-2 
PMID: 29243108 


70. J Neurochem. 2018 Mar;144(6):710-722. doi: 10.1111/jnc.14277. Epub 2018 Jan 16.

A spontaneously immortalized Schwann cell line from aldose reductase-deficient
mice as a useful tool for studying polyol pathway and aldehyde metabolism.

Niimi N(1), Yako H(1), Takaku S(1), Kato H(2), Matsumoto T(2), Nishito Y(3),
Watabe K(4), Ogasawara S(5), Mizukami H(5), Yagihashi S(5), Chung SK(6), Sango
K(1).

Author information: 
(1)Diabetic Neuropathy Project, Department of Sensory and Motor Systems, Tokyo
Metropolitan Institute of Medical Science, Tokyo, Japan.
(2)Sumitomo Dainippon Pharma Co., Ltd., Osaka, Japan.
(3)Basic Technology Research Center, Tokyo Metropolitan Institute of Medical
Science, Tokyo, Japan.
(4)Department of Medical Technology, Faculty of Health Sciences, Kyorin
University, Tokyo, Japan.
(5)Department of Pathology and Molecular Medicine, Hirosaki University Graduate
School of Medicine, Hirosaki, Japan.
(6)School of Biomedical Sciences, Research Center of Heart, Brain, Hormone and
Healthy Aging and State Key Laboratory of Pharmaceutical Biotechnology, The
University of Hong Kong, Hong Kong SAR, China.

The increased glucose flux into the polyol pathway via aldose reductase (AR) is
recognized as a major contributing factor for the pathogenesis of diabetic
neuropathy, whereas little is known about the functional significance of AR in
the peripheral nervous system. Spontaneously immortalized Schwann cell lines
established from long-term cultures of AR-deficient and normal C57BL/6 mouse
dorsal root ganglia and peripheral nerves can be useful tools for studying the
physiological and pathological roles of AR. These cell lines, designated as
immortalized knockout AR Schwann cells 1 (IKARS1) and 1970C3, respectively,
demonstrated distinctive Schwann cell phenotypes, such as spindle-shaped
morphology and immunoreactivity to S100, p75 neurotrophin receptor, and vimentin,
and extracellular release of neurotrophic factors. Conditioned media obtained
from these cells promoted neuronal survival and neurite outgrowth of cultured
adult mouse dorsal root ganglia neurons. Microarray and real-time RT-PCR analyses
revealed significantly down-regulated mRNA expression of polyol pathway-related
enzymes, sorbitol dehydrogenase and ketohexokinase, in IKARS1 cells compared with
those in 1970C3 cells. In contrast, significantly up-regulated mRNA expression of
aldo-keto reductases (AKR1B7 and AKR1B8) and aldehyde dehydrogenases (ALDH1L2,
ALDH5A1, and ALDH7A1) was detected in IKARS1 cells compared with 1970C3 cells.
Exposure to reactive aldehydes (3-deoxyglucosone, methylglyoxal, and
4-hydroxynonenal) significantly up-regulated the mRNA expression of AKR1B7 and
AKR1B8 in IKARS1 cells, but not in 1970C3 cells. Because no significant
differences in viability between these two cell lines after exposure to these
aldehydes were observed, it can be assumed that the aldehyde detoxification is
taken over by AKR1B7 and AKR1B8 in the absence of AR.

© 2017 International Society for Neurochemistry.

DOI: 10.1111/jnc.14277 
PMID: 29238976 


71. Brain Inj. 2018;32(2):257-268. doi: 10.1080/02699052.2017.1394492. Epub 2017 Dec 
11.

Gambogic amide, a selective TrkA agonist, does not improve outcomes from
traumatic brain injury in mice.

Johnstone MR(1), Sun M(2), Taylor CJ(1), Brady RD(1)(2), Grills BL(1), Church
JE(1), Shultz SR(2)(3), McDonald SJ(1).

Author information: 
(1)a Department of Physiology, Anatomy and Microbiology , School of Life
Sciences, La Trobe University , Melbourne , VIC , Australia.
(2)b Department of Medicine , The Royal Melbourne Hospital, The University of
Melbourne , Parkville , VIC , Australia.
(3)c Department of Neuroscience , Central Clinical School, Monash University ,
Melbourne , VIC , Australia.

OBJECTIVES: There is evidence that treatment with nerve growth factor (NGF) may
reduce neuroinflammation and apoptosis after a traumatic brain injury (TBI). NGF 
is thought to exert its effects via binding to either TrkA or p75 neurotrophin
receptors. This study aimed to investigate the effects of a selective TrkA
agonist, gambogic amide (GA), on TBI pathology and outcomes in mice following
lateral fluid percussion injury.
METHODS: Male C57BL/6 mice were given either a TBI or sham injury, and then
received subcutaneous injections of either 2 mg/kg of GA or vehicle at 1, 24, and
48 h post-injury. Following behavioural studies, mice were euthanized at 72 h
post-injury for analysis of neuroinflammatory, apoptotic, and neurite outgrowth
markers.
RESULTS: Behavioural testing revealed that GA did not mitigate motor deficits
after TBI. TBI caused an increase in cortical and hippocampal expression of
several markers of neuroinflammation and apoptosis compared to sham groups. GA
treatment did not attenuate these increases in expression, possibly contributed
to by our finding of TrkA receptor down-regulation post-TBI.
CONCLUSIONS: These findings suggest that GA treatment may not be suitable for
attenuating TBI pathology and improving outcomes.

DOI: 10.1080/02699052.2017.1394492 
PMID: 29227174 


72. Methods Mol Biol. 2018;1727:1-17. doi: 10.1007/978-1-4939-7571-6_1.

Neurotrophic Factors: An Overview.

Skaper SD(1).

Author information: 
(1)Department of Pharmaceutical and Pharmacological Sciences, University of
Padua, Padua, Italy. stephen.skaper@unipd.it.

The neurotrophins are a family of closely related proteins that were first
identified as survival factors for sympathetic and sensory neurons and have since
been shown to control a number of aspects of survival, development, and function 
of neurons in both the central and peripheral nervous systems. Limiting
quantities of neurotrophins during development control the numbers of surviving
neurons to ensure a match between neurons and the requirement for a suitable
density of target innervation. Biological effects of each of the four mammalian
neurotrophins are mediated through activation of one or more of the three members
of the tropomyosin-related kinase (Trk) family of receptor tyrosine kinases
(TrkA, TrkB, and TrkC). In addition, all neurotrophins activate the p75
neurotrophin receptor (p75NTR), a member of the tumor necrosis factor receptor
superfamily. Neurotrophin engagement of Trk receptors leads to activation of Ras,
phosphatidylinositol 3-kinase, phospholipase C-γ1, and signaling pathways
controlled through these proteins, including the mitogen-activated protein
kinases. Neurotrophin availability is required into adulthood, where they control
synaptic function and plasticity and sustain neuronal cell survival, morphology, 
and differentiation. This article will provide an overview of neurotrophin
biology, their receptors, and signaling pathways.

DOI: 10.1007/978-1-4939-7571-6_1 
PMID: 29222769  [Indexed for MEDLINE]


73. Sci Rep. 2017 Dec 6;7(1):17040. doi: 10.1038/s41598-017-17161-z.

Interplay between global and pathway-specific synaptic plasticity in CA1
pyramidal cells.

Berberich S(1)(2), Pohle J(1)(3), Pollard M(2)(4), Barroso-Flores J(1), Köhr
G(5)(6).

Author information: 
(1)Central Institute of Mental Health, Medical Faculty Mannheim/Heidelberg
University, J 5, 68159, Mannheim, Germany.
(2)Department of Molecular Neurobiology, Max-Planck-Institute for Medical
Research, Jahnstraße 29, 60120, Heidelberg, Germany.
(3)Department of Pharmacology, Heidelberg University, Im Neuenheimer Feld 366,
69120, Heidelberg, Germany.
(4)Greenville Neuromodulation Center - FHC, Inc., 179 Main Street, Greenville,
PA, 16125, USA.
(5)Central Institute of Mental Health, Medical Faculty Mannheim/Heidelberg
University, J 5, 68159, Mannheim, Germany. georg.koehr@zi-mannheim.de.
(6)Department of Molecular Neurobiology, Max-Planck-Institute for Medical
Research, Jahnstraße 29, 60120, Heidelberg, Germany. georg.koehr@zi-mannheim.de.

Mechanisms underlying information storage have been depicted for global cell-wide
and pathway-specific synaptic plasticity. Yet, little is known how these forms of
plasticity interact to enhance synaptic competition and network stability. We
examined synaptic interactions between apical and basal dendrites of CA1
pyramidal neurons in mouse hippocampal slices. Bursts (50 Hz) of three action
potentials (AP-bursts) paired with preceding presynaptic stimulation in stratum
radiatum specifically led to LTP of the paired pathway in adult mice (P75). At
adolescence (P28), an increase in burst frequency (>50 Hz) was required to gain
timing-dependent LTP. Surprisingly, paired radiatum and unpaired oriens pathway
potentiated, unless the pre-post delay was shortened from 10 to 5 ms, which
selectively potentiated paired radiatum pathway, since unpaired oriens pathway
decreased back to baseline. Conversely, the exact same 5 ms pairing in stratum
oriens potentiated both pathways, as did AP-bursts alone, which potentiated
synaptic efficacy as well as current-evoked postsynaptic spiking. L-type
voltage-gated Ca2+ channels were involved in mediating synaptic potentiation in
oriens, whereas NMDA and adenosine receptors counteracted unpaired stratum oriens
potentiation following pairing in stratum radiatum. This asymmetric plasticity
uncovers important insights into alterations of synaptic efficacy and intrinsic
neuronal excitability for pathways that convey hippocampal and extra-hippocampal 
information.

DOI: 10.1038/s41598-017-17161-z 
PMCID: PMC5719010
PMID: 29213058 


74. Diabetes. 2018 Feb;67(2):321-333. doi: 10.2337/db17-0391. Epub 2017 Dec 5.

The Synthetic Microneurotrophin BNN27 Affects Retinal Function in Rats With
Streptozotocin-Induced Diabetes.

Ibán-Arias R(1), Lisa S(1), Mastrodimou N(1), Kokona D(1), Koulakis E(1),
Iordanidou P(1), Kouvarakis A(2), Fothiadaki M(1), Papadogkonaki S(1), Sotiriou
A(1), Katerinopoulos HE(3), Gravanis A(1)(4), Charalampopoulos I(1), Thermos
K(5).

Author information: 
(1)Department of Pharmacology, School of Medicine, University of Crete,
Heraklion, Crete, Greece.
(2)Laboratory of Environmental Chemical Processes, Department of Chemistry,
University of Crete, Heraklion, Crete, Greece.
(3)Organic Chemistry, Department of Chemistry, University of Crete, Heraklion,
Crete, Greece.
(4)Institute of Molecular Biology and Biotechnology, Foundation for Research &
Technology-Hellas, University of Crete, Crete, Greece.
(5)Department of Pharmacology, School of Medicine, University of Crete,
Heraklion, Crete, Greece thermos@uoc.gr.

BNN27, a C17-spiroepoxy derivative of DHEA, was shown to have antiapoptotic
properties via mechanisms involving the nerve growth factor receptors
(tropomyosin-related kinase A [TrkA]/neurotrophin receptor p75 [p75NTR]). In this
study, we examined the effects of BNN27 on neural/glial cell function, apoptosis,
and inflammation in the experimental rat streptozotocin (STZ) model of diabetic
retinopathy (DR). The ability of BNN27 to activate the TrkA receptor and regulate
p75NTR expression was investigated. BNN27 (2,10, and 50 mg/kg i.p. for 7 days)
administration 4 weeks post-STZ injection (paradigm A) reversed the
diabetes-induced glial activation and loss of function of amacrine cells (brain
nitric oxide synthetase/tyrosine hydroxylase expression) and ganglion cell axons 
via a TrkA receptor (TrkAR)-dependent mechanism. BNN27 activated/phosphorylated
the TrkAY490 residue in the absence but not the presence of TrkAR inhibitor and
abolished the diabetes-induced increase in p75NTR expression. However, it had no 
effect on retinal cell death (TUNEL+ cells). A similar result was observed when
BNN27 (10 mg/kg i.p.) was administered at the onset of diabetes, every other day 
for 4 weeks (paradigm B). However, BNN27 decreased the activation of caspase-3 in
both paradigms. Finally, BNN27 reduced the proinflammatory (TNFα and IL-1β) and
increased the anti-inflammatory (IL-10 and IL-4) cytokine levels. These findings 
suggest that BNN27 has the pharmacological profile of a therapeutic for DR, since
it targets both the neurodegenerative and inflammatory components of the disease.

© 2017 by the American Diabetes Association.

DOI: 10.2337/db17-0391 
PMID: 29208634  [Indexed for MEDLINE]


75. Nutr Neurosci. 2017 Nov 28:1-10. doi: 10.1080/1028415X.2017.1407472. [Epub ahead 
of print]

Suckling in litters with different sizes, and early and late swimming exercise
differentially modulates anxiety-like behavior, memory and electrocorticogram
potentiation after spreading depression in rats.

E Silva-Gondim MB(1), de Souza TKM(1)(2), Rodrigues MCA(3), Guedes RCA(1).

Author information: 
(1)a Laboratory of Nutrition Physiology, Departamento de Nutrição , Universidade 
Federal de Pernambuco , CEP 50670-901 Recife , PE , Brazil.
(2)b Colegiado de Nutrição , Universidade de Pernambuco , CEP 56328-903 Petrolina
, Pernambuco , Brazil.
(3)c Departamento de Fisiologia e Farmacologia , Universidade Federal de
Pernambuco , CEP 50740-600 Recife , PE , Brazil.

OBJECTIVE: Analyze the hypothesis that swimming exercise, in rats suckled under
distinct litter sizes, alters behavioral parameters suggestive of anxiety and
recognition memory, and the electrocorticogram potentiation that occurs after the
excitability-related phenomenon that is known as cortical spreading depression
(CSD).
METHODS: Male Wistar rats were suckled in litters with six or 12 pups (L6 and L12
groups). Animals swam at postnatal days (P) 8-23, or P60-P75 (early-exercised or 
late-exercised groups, respectively), or remained no-exercised. Behavioral tests 
(open field - OF and object recognition - OR) were conducted between P77 and P80.
Between P90 and P120, ECoG was recorded for 2 hours. After this 'baseline'
recording, CSD was elicited every 30 minutes over the course of 2 hours.
RESULTS: Early swimming enhanced the number of entries and the percentage of time
in the OF-center (P < 0.05). In animals that swam later, this effect occurred in 
the L6 group only. Compared to the corresponding sedentary groups, OR-test showed
a better memory in the L6 early exercised rats, and a worse memory in all other
groups (P < 0.05). In comparison to baseline values, ECoG amplitudes after CSD
increased 14-43% for all groups (P < 0.05). In the L6 condition, early swimming
and late swimming, respectively, reduced and enhanced the magnitude of the
post-CSD ECoG potentiation in comparison with the corresponding L6 no-exercised
groups (P < 0.05).
DISCUSSION: Our data suggest a differential effect of early- and late-exercise on
the behavioral and electrophysiological parameters, suggesting an interaction
between the age of exercise and the nutritional status during lactation.

DOI: 10.1080/1028415X.2017.1407472 
PMID: 29183255 


76. Biol Open. 2018 Jan 11;7(1). pii: bio030817. doi: 10.1242/bio.030817.

NGF reprograms metastatic melanoma to a bipotent glial-melanocyte neural
crest-like precursor.

Kasemeier-Kulesa JC(1), Romine MH(2), Morrison JA(1), Bailey CM(3), Welch DR(4), 
Kulesa PM(5)(6).

Author information: 
(1)Stowers Institute for Medical Research, Kansas City, MO 64110, USA.
(2)Duke University, Margolis Center for Health Policy, Washington, DC 20004, USA.
(3)Department of Biology, Brigham Young University-Idaho, Rexburg, ID 83460, USA.
(4)Department of Cancer Biology, University of Kansas Medical Center, Kansas
City, KS 66160, USA.
(5)Stowers Institute for Medical Research, Kansas City, MO 64110, USA
pmk@stowers.org.
(6)Department of Anatomy and Cell Biology, University of Kansas Medical Center,
Kansas City, KS 66160, USA.

Melanoma pathogenesis from normal neural crest-derived melanocytes is often fatal
due to aggressive cell invasion throughout the body. The identification of
signals that reprogram de-differentiated, metastatic melanoma cells to a less
aggressive and stable phenotype would provide a novel strategy to limit disease
progression. In this study, we identify and test the function of developmental
signals within the chick embryonic neural crest microenvironment to reprogram and
sustain the transition of human metastatic melanoma to a neural crest cell-like
phenotype. Results reveal that co-culture of the highly aggressive and metastatic
human melanoma cell line C8161 upregulate a marker of melanosome formation
(Mart-1) in the presence of embryonic day 3.5 chick trunk dorsal root ganglia. We
identify nerve growth factor (NGF) as the signal within this tissue driving
Mart-1 re-expression and show that NGF receptors trkA and p75 cooperate to induce
Mart-1 re-expression. Furthermore, Mart-1 expressing C8161 cells acquire a gene
signature of poorly aggressive C81-61 cells. These data suggest that targeting
NGF signaling may yield a novel strategy to reprogram metastatic melanoma toward 
a benign cell type.

© 2018. Published by The Company of Biologists Ltd.

DOI: 10.1242/bio.030817 
PMCID: PMC5829509
PMID: 29175861 

Conflict of interest statement: Competing interestsThe authors declare no
competing or financial interests.


77. Dev Med Child Neurol. 2018 Mar;60(3):283-289. doi: 10.1111/dmcn.13607. Epub 2017 
Nov 23.

Response to clobazam in continuous spike-wave during sleep.

Vega C(1), Sánchez Fernández I(2)(3), Peters J(2), Thome-Souza MS(4), Jackson
M(2), Takeoka M(2), Wilkening GN(5), Pearl PL(2), Chapman K(5), Loddenkemper
T(2).

Author information: 
(1)Neurology/Psychiatry, Boston Children's Hospital/Harvard Medical School,
Boston, MA, USA.
(2)Neurology, Boston Children's Hospital/Harvard Medical School, Boston, MA, USA.
(3)Department of Child Neurology, Hospital Sant Joan de Déu, University of
Barcelona, Barcelona, Spain.
(4)Departments of Neurology and Psychiatry, University of São Paulo, São Paulo,
Brazil.
(5)Pediatrics and Neurology, Children's Hospital Colorado/University of Colorado 
School of Medicine, Aurora, CO, USA.

Comment in
    Dev Med Child Neurol. 2018 Mar;60(3):220.

AIM: To evaluate the efficacy of clobazam treatment in reducing epileptiform
discharges and modifying neuropsychological function in continuous spike-wave
during slow wave sleep.
METHOD: We performed a prospective clinical trial in patients with continuous
spike-wave during sleep aged 4 to 10 years. Patients underwent neuropsychological
assessment and overnight electroencephalographic monitoring before treatment, and
subsequent repeat assessment and overnight electroencephalographic monitoring 3
months after treatment. Treatment consisted of 1mg/kg clobazam up to a maximum
dose of 30mg during the first night, followed by 0.5mg/kg nightly for 3 months.
RESULTS: Nine patients completed the study and had pre- and
post-neuropsychological evaluation. There was a qualitative reduction in median
(p25 -p75 ) spike percentage after 3 months (72.2 [68.0-75.8] vs 32.7
[4.7-81.7]). There were no marked changes in median (p25 -p75 ) IQ comparing pre-
and post-clobazam treatment (80.0 [74.0-88.0] vs 80.0 [67.0-89.0]). There was a
qualitative increase in Verbal IQ (83.0 [69.0-92.0] vs 95.0 [83.0-99.0]) and a
qualitative decrease in Non-verbal IQ (84.0 [74.0-87.0] vs 71.0 [60.0-84.0]).
INTERPRETATION: Qualitative improvements in epileptiform activity and cognition
occurred in patients treated with clobazam for 3 months and the relationship
between epileptiform activity and cognitive outcome should be studied in larger
studies.
WHAT THIS PAPER ADDS: Verbal IQ in patients with continuous spike-wave during
sleep improved following short-term treatment with clobazam. Other
neuropsychological improvements were observed, but varied by patient. Cognitive
improvement was observed despite some worsening of epileptiform discharges.

© 2017 Mac Keith Press.

DOI: 10.1111/dmcn.13607 
PMID: 29168169  [Indexed for MEDLINE]


78. Stem Cells Dev. 2018 Jan 15;27(2):100-111. doi: 10.1089/scd.2017.0077. Epub 2017 
Dec 21.

Extracellular Matrix from Periodontal Ligament Cells Could Induce the
Differentiation of Induced Pluripotent Stem Cells to Periodontal Ligament Stem
Cell-Like Cells.

Hamano S(1)(2), Tomokiyo A(3), Hasegawa D(3), Yoshida S(3), Sugii H(3), Mitarai
H(3), Fujino S(1), Wada N(4), Maeda H(1)(3).

Author information: 
(1)1 Department of Endodontology and Operative Dentistry, Faculty of Dental
Science, Kyushu University , Fukuoka, Japan .
(2)2 OBT Research Center, Faculty of Dental Science, Kyushu University , Fukuoka,
Japan .
(3)3 Department of Endodontology, Kyushu University Hospital , Fukuoka, Japan .
(4)4 Division of General Dentistry, Kyushu University Hospital , Fukuoka, Japan .

The periodontal ligament (PDL) plays an important role in anchoring teeth in the 
bone socket. Damage to the PDL, such as after severe inflammation, can be treated
with a therapeutic strategy that uses stem cells derived from PDL tissue
(PDLSCs), a strategy that has received intense scrutiny over the past decade.
However, there is an insufficient number of PDLSCs within the PDL for treating
such damage. Therefore, we sought to induce the differentiation of induced
pluripotent stem (iPS) cells into PDLSCs as an initial step toward PDL therapy.
To this end, we first induced iPS cells into neural crest (NC)-like cells. We
then captured the p75 neurotrophic receptor-positive cells (iPS-NC cells) and
cultured them on an extracellular matrix (ECM) produced by human PDL cells
(iPS-NC-PDL cells). These iPS-NC-PDL cells showed reduced expression of embryonic
stem cell and NC cell markers as compared with iPS and iPS-NC cells, and
enrichment of mesenchymal stem cell markers. The cells also had a higher
proliferative capacity, multipotency, and elevated expression of PDL-related
markers than iPS-NC cells cultured on fibronectin and laminin (iPS-NC-FL cells)
or ECM produced by human skin fibroblast cells (iPS-NC-SF cells). Overall, we
present a culture method to produce high number of PDLSC-like cells from iPS
cells as a first step toward a strategy for PDL regeneration.

DOI: 10.1089/scd.2017.0077 
PMID: 29160151  [Indexed for MEDLINE]


79. Neurosci Lett. 2018 Feb 5;665:67-73. doi: 10.1016/j.neulet.2017.11.023. Epub 2017
Nov 10.

Exercise enhances cognitive function and neurotrophin expression in the
hippocampus accompanied by changes in epigenetic programming in
senescence-accelerated mice.

Maejima H(1), Kanemura N(2), Kokubun T(2), Murata K(2), Takayanagi K(2).

Author information: 
(1)Department of Rehabilitation Science, Faculty of Health Sciences, Hokkaido
University, Kita 12 Nishi 5, Kita-ku, Sapporo, 060-0812, Japan. Electronic
address: maeji@hs.hokudai.ac.jp.
(2)Department of Physical Therapy, Faculty of Health and Social Services, Saitama
Prefectural University, Sannomiya 820, Koshigaya, 343-8540, Japan.

Aerobic exercise is known to increase expression of neurotrophins, particularly
brain-derived neurotrophic factor (BDNF), in the hippocampus and to improve
cognitive function. Exercise exerts neuroprotective effects in the hippocampus by
inducing epigenetic changes, which play crucial roles in aging and
neurodegenerative diseases. Specifically, the activity levels of histone
acetyltransferases (HATs) and histone deacetylases (HDACs) regulate histone
acetylation and modulate gene transcription. The objective of the present study
was to assess the interactive effects of exercise and aging on cognitive
function, expression of neurotrophins (BDNF and neurotrophin-4) and their
receptors (tyrosine receptor kinase B and p75), and epigenetic regulations,
including the activity of HATs and HADCs in the hippocampus. We used the
senescence-accelerated mouse (SAM) model, specifically 13-month-old SAM resistant
1(SAMR1) and SAM prone 1 (SAMP1) lines. Mice were distributed into four groups
based on accelerated senescence and exercise status. Mice in the exercise groups 
exercised on a treadmill for approximately 60min a day, 5days a week. Aerobic
exercise for 4 weeks improved cognitive function, accompanied by an increase in
BDNF expression and a decrease in p75 transcription in both SAMR1 and SAMP1. In
addition, the exercise regimen activated both HAT and HDAC in the hippocampus.
Therefore, the present study reveals that despite accelerated senescence,
long-term exercise improved cognitive function, upregulated the expression of
BDNF, and downregulated p75, a receptor involved in apoptotic signaling.
Furthermore, long-term exercise enhanced activity of both HAT and HDAC, which may
contribute to the transcriptional regulation underlying the improvement of
cognitive function.

Copyright © 2017 Elsevier B.V. All rights reserved.

DOI: 10.1016/j.neulet.2017.11.023 
PMID: 29129676 


80. Sci Rep. 2017 Nov 10;7(1):15245. doi: 10.1038/s41598-017-15551-x.

Biological assessments of multifunctional hydrogel-decorated implantable neural
cuff electrode for clinical neurology application.

Kim HJ(1), Heo DN(2), Lee YJ(3), Lee SJ(2), Kang JY(3), Lee SH(4), Kwon IIK(5),
Do SH(6).

Author information: 
(1)Konkuk University, Department of Clinical Pathology, College of Veterinary
Medicine, Seoul, 05029, Republic of Korea.
(2)Kyung Hee University, Department of Dental Materials, School of Dentistry,
Seoul, 02477, Republic of Korea.
(3)Korea Institute of Science and Technology, Center for BioMicrosystems, Seoul, 
02792, Republic of Korea.
(4)Korea Institute of Science and Technology, Center for BioMicrosystems, Seoul, 
02792, Republic of Korea. shleekist@kist.re.kr.
(5)Kyung Hee University, Department of Dental Materials, School of Dentistry,
Seoul, 02477, Republic of Korea. kwoni@khu.ac.kr.
(6)Konkuk University, Department of Clinical Pathology, College of Veterinary
Medicine, Seoul, 05029, Republic of Korea. shdo@konkuk.ac.kr.

The implantable cuff electrode is an effective neuroprosthetic device in current 
nerve tissue engineering. However, biocompatibility and stability are still a
serious dispute in terms of in vivo function and continuous monitoring. In this
regard, assessing the host's biological response to biomaterials is one of the
key factors of chronic implantation. In this article, we analyzed the peripheral 
nerve specific-biological responses to the application of multi-functional
hydrogel-coated electrodes. The surface of the cuff electrode was modified using 
a multifunctional hydrogel composed of PEG hydrogel, cyclosporin
A(CsA)-microsphere(MS) and electrodeposited PEDOT:PSS. Through our approach, we
have found that the multifunctional hydrogel coatings improve the neural
electrode function, such as peak-to-peak amplitude increase. Additionally, the
multifunctional hydrogel coated electrodes exhibited improved biocompatibility,
such as reduced apoptotic properties and increased axonal myelination.
Furthermore, 12 genes (BDNF, Gfra1, IL-6, Sox 10, S100B, P75 NTR , GAP43, MBP,
MPZ, NrCAM, NE-FL, CB1) were upregulated at 5 weeks post-implant. Finally, double
immunofluorescence revealed the effect of endocannabinoid system on
neuroprotective properties and tissue remodeling of peripheral nerves during cuff
electrode implantation. These results clearly confirmed that multifunctional
hydrogel coatings could improve electrode function and biocompatibility by
enhancing neuroprotective properties, which may provide a valuable paradigm for
clinical neurology application.

DOI: 10.1038/s41598-017-15551-x 
PMCID: PMC5681553
PMID: 29127334 


81. Iran Biomed J. 2018 Jul;22(4):264-74. Epub 2017 Nov 7.

Blockade of p75 Neurotrophin Receptor Reverses Irritability and Anxiety-Related
Behaviors in a Rat Model of Status Epilepticus

Mehrabi S(1), Janahamdi M(2), Joghataie MT(1)(3)(4), Barati M(5), Marzban M(1),
Hadjighassem(1)(6), Farahmandfar M(1).

Author information: 
(1)Department of Neuroscience, School of Advanced Technologies in Medicine,
Tehran University of Medical Sciences, Tehran, Iran.
(2)Neuroscience Research Center and Department of Physiology, School of Medicine,
Shahid Beheshti University of Medical Sciences, Tehran, Iran.
(3)Cellular and Molecular Research Center, Iran University of Medical Sciences,
Tehran, Iran.
(4)Department of Neuroscience, Faculty of Advanced Technologies in Medicine, Iran
University of Medical Sciences, Tehran, Iran.
(5)Department of pharmaceutical biotechnology, School of pharmacy, Shahid
Beheshti University of Medical Sciences, Tehran, Iran.
(6)Brain and Spinal Cord Injury Research Center, Neuroscience Institute, Tehran
University of Medical Sciences, Tehran, Iran.

Background: Many recent epidemiological studies have shown that epileptic
patients are more likely suffer from depression, anxiety, and irritability.
However, the cellular mechanisms of epilepsy-induced psychotic behaviors are not 
fully elucidated. Neurotrophin receptors have been suggested to be involved in
epilepsy and also in psychiatric disorders. Up-regulation of p75NTR expression
and activation of p75NTR signalling cascades after the seizure have been shown,
but the role of the p75 receptor in epilepsy-induced psychotic behaviors has not 
been documented so far. Therefore, the present work aimed to investigate the
effect of p75 receptor blockade on seizure activity, irritability, and
anxiety-like behaviors in a rat model of status epilepticus.
Methods: Rats were injected with pilocarpine (350 mg/ kg, i.p.) to induce status 
epilepticus. Then various behavioral tests were performed after the blockade of
p75NTR alone or in combination with p75 antagonist and phenobarbital. Molecular
analysis by PCR was performed to investigate the expression of p75 and pro-NGF.
Results: Molecular findings indicated a high level of mRNA expression for both
p75 receptors and pro-NGF in the epileptic model group. Results also showed that 
the administration of p75 antagonist alone or in combination with phenobarbital
was able to significantly influence the behavioral responses. Furthermore,
20-hours video monitoring showed a decrease in the frequency and duration of
seizures in the rat group receiving p75 antagonist.
Conclusion: Taken together, the present study suggests that the blockade of the
p75 receptor may affect the irritability and anxiety-related behavior in a rat
model of status epilepticus.


PMCID: PMC5949129
PMID: 29108398 


82. Am J Physiol Renal Physiol. 2018 Jul 1;315(1):F45-F56. doi:
10.1152/ajprenal.00386.2017. Epub 2017 Nov 1.

BDNF overexpression in the bladder induces neuronal changes to mediate bladder
overactivity.

Kashyap MP(1), Pore SK(1), de Groat WC(2), Chermansky CJ(1), Yoshimura N(1),
Tyagi P(1).

Author information: 
(1)Department of Urology, University of Pittsburgh School of Medicine ,
Pittsburgh, Pennsylvania.
(2)Department of Pharmacology and Chemical Biology, University of Pittsburgh
School of Medicine , Pittsburgh, Pennsylvania.

Elevated levels of brain-derived neurotrophic factor (BDNF) in urine of
overactive bladder (OAB) patients support the association of BDNF with OAB
symptoms, but the causality is not known. Here, we investigated the functionality
of BDNF overexpression in rat bladder following bladder wall transfection of
either BDNF or luciferase (luciferase) transgenes (10 µg). One week after
transfection, BDNF overexpression in bladder tissue and elevation of urine BDNF
levels were observed together with increased transcript of BDNF, its cognate
receptors (TrkB and p75NTR), and downstream PLCγ isoforms in bladder. BDNF
overexpression can induce the bladder overactivity (BO) phenotype which is
demonstrated by the increased voiding pressure and reduced intercontractile
interval during transurethral open cystometry under urethane anesthesia. A role
for BDNF-mediated enhancement of prejunctional cholinergic transmission in BO is 
supported by the significant increase in the atropine- and neostigmine-sensitive 
component of nerve-evoked contractions and upregulation of choline
acetyltransferase, vesicular acetylcholine transporter, and transporter Oct2 and 
-α1 receptors. In addition, higher expression of transient receptor channels
(TRPV1 and TRPA1) and pannexin-1 channels in conjunction with elevation of ATP
and neurotrophins in bladder and also in L6/S1 dorsal root ganglia together
support a role for sensitized afferent nerve terminals in BO. Overall, genomic
changes in efferent and afferent neurons of bladder induced by the overexpression
of BDNF per se establish a mechanistic link between elevated BDNF levels in urine
and dysfunctional voiding observed in animal models and in OAB patients.

DOI: 10.1152/ajprenal.00386.2017 
PMCID: PMC6087795 [Available on 2019-07-01]
PMID: 29092846 


83. Cell Rep. 2017 Oct 17;21(3):707-720. doi: 10.1016/j.celrep.2017.09.037.

p75 Is Required for the Establishment of Postnatal Sensory Neuron Diversity by
Potentiating Ret Signaling.

Chen Z(1), Donnelly CR(2), Dominguez B(1), Harada Y(3), Lin W(4), Halim AS(2),
Bengoechea TG(1), Pierchala BA(5), Lee KF(6).

Author information: 
(1)The Salk Institute, Peptide Biology Laboratories, La Jolla, CA 92037, USA.
(2)Department of Biologic and Materials Sciences, University of Michigan, Ann
Arbor, MI 48109, USA.
(3)The Salk Institute, Peptide Biology Laboratories, La Jolla, CA 92037, USA;
National Institute of Radiological Sciences and National Institutes for Quantum
and Radiological Science and Technology, Chiba 243-8555, Japan.
(4)UT Southwestern Medical Center, Neuroscience, Dallas, TX 75390, USA.
(5)Department of Biologic and Materials Sciences, University of Michigan, Ann
Arbor, MI 48109, USA. Electronic address: pierchal@umich.edu.
(6)The Salk Institute, Peptide Biology Laboratories, La Jolla, CA 92037, USA.
Electronic address: klee@salk.edu.

Producing the neuronal diversity required to adequately discriminate all elements
of somatosensation is a complex task during organogenesis. The mechanisms guiding
this process during dorsal root ganglion (DRG) sensory neuron specification
remain poorly understood. Here, we show that the p75 neurotrophin receptor
interacts with Ret and its GFRα co-receptor upon stimulation with glial cell
line-derived neurotrophic factor (GDNF). Furthermore, we demonstrate that p75 is 
required for GDNF-mediated Ret activation, survival, and cell surface
localization of Ret in DRG neurons. In mice in which p75 is deleted specifically 
within sensory neurons beginning at E12.5, we observe that approximately 20% of
neurons are lost between P14 and adulthood, and these losses selectively occur
within a subpopulation of Ret+ nonpeptidergic nociceptors, with neurons
expressing low levels of Ret impacted most heavily. These results suggest that
p75 is required for the development of the nonpeptidergic nociceptor lineage by
fine-tuning Ret-mediated trophic support.

Copyright © 2017 The Authors. Published by Elsevier Inc. All rights reserved.

DOI: 10.1016/j.celrep.2017.09.037 
PMCID: PMC5705950
PMID: 29045838  [Indexed for MEDLINE]


84. Anat Rec (Hoboken). 2018 Jan;301(1):140-147. doi: 10.1002/ar.23702. Epub 2017 Oct
27.

Morpho-Functional Features of the Gonads of Danio rerio: the Role of
Brain-Derived Neurotrophic Factor.

Cacialli P(1)(2), D'Angelo L(1), de Girolamo P(1), Avallone L(1), Lucini C(1),
Pellegrini E(2), Castaldo L(1).

Author information: 
(1)Department of Veterinary Medicine and Animal Productions, University of Naples
Federico II, via F. Delpino, 1 Napoli, Italy.
(2)UFR Sciences de la vie et de l'environnement, Université de Rennes 1, Campus
de Beaulieu - Bâtiment 13 263 Avenue Général Leclerc - CS 74205, Rennes Cedex
35042, France.

Zebrafish, a suitable and widely used teleost fish model in basic biomedical
research, displays morphophysiological features of adult gonads that share some
commonalities with those of mammalian species. In mammals, gametogenesis is
regulated, among several factors, by brain-derived neurotrophic factor (BDNF).
This neurotrophin has a well-established role in the developing and adult nervous
system, as well as gonads development and functions in vertebrate species. We
hypothesize that BDNF has a role also in the gonadal functions of zebrafish. At
this purpose, we investigated BDNF and its receptors p75 and TrkB in the ovary
and testis of adult zebrafish, kept under laboratory conditions. Our results
display (1) the expression of BDNF mRNA and pro-BDNF protein outside of the
nervous system, specifically in the ovary and testis; (2) the presence of
pro-BDNF in primary oocytes and follicular layer, and p75 in follicular cells;
(3) the localization of pro-BDNF in type B spermatogonia, and Sertoli cells in
testis. Altogether, these data lead us to consider that BDNF is involved in the
gonadal function of adult zebrafish, and mainly in the adult ovary. Anat Rec,
2017. © 2017 Wiley Periodicals, Inc. Anat Rec, 301:140-147, 2018. © 2017 Wiley
Periodicals, Inc.

© 2017 Wiley Periodicals, Inc.

DOI: 10.1002/ar.23702 
PMID: 29024578  [Indexed for MEDLINE]


85. Expert Rev Ophthalmol. 2017;12(2):149-158. doi: 10.1080/17469899.2017.1269602.
Epub 2016 Dec 21.

Implication of the neurotrophin receptor p75NTR in vascular diseases: beyond the 
eye.

Elshaer SL(1)(2), El-Remessy AB(1)(2)(3).

Author information: 
(1)Program in Clinical and Experimental Therapeutics, College of Pharmacy,
University of Georgia, Augusta, GA, USA.
(2)Research Service, Charlie Norwood VA Medical Center, Augusta, GA.
(3)Augusta Biomedical Research Corporation, Augusta, GA, USA.

INTRODUCTION: The p75 neurotrophin receptor (p75NTR) is a member of TNF-α
receptor superfamily that bind all neurotrophins, mainly regulating their
pro-apoptotic actions. Ischemia is a common pathology in different cardiovascular
diseases affecting multiple organs, however the contribution of p75NTR remains
not fully addressed. The aim of this work is to review the current evidence
through published literature studying the impact of p75NTR receptor in ischemic
vascular diseases.
AREAS COVERED: In the eye, several ischemic ocular diseases are associated with
enhanced p75NTR expression. Ischemic retinopathy including diabetic retinopathy, 
retinopathy of prematurity and retinal vein occlusion are characterized initially
by ischemia followed by excessive neovascularization. Beyond the eye, cerebral
ischemia, myocardial infarction and critical limb ischemia are ischemic
cardiovascular diseases that are characterized by altered expression of
neurotrophins and p75NTR expression. We surveyed both clinical and experimental
studies that examined the impact of p75NTR receptor in ischemic diseases of eye, 
heart, brain and peripheral limbs.
EXPERT COMMENTARY: p75NTR receptor is a major player in multiple ischemic
vascular diseases affecting the eye, brain, heart and peripheral limbs with
significant increases in its expression accompanying neuro-vascular injury. This 
has been addressed in the current review along with the beneficial vascular
outcomes of p75NTR inhibition.

DOI: 10.1080/17469899.2017.1269602 
PMCID: PMC5624543
PMID: 28979360 

Conflict of interest statement: Declaration of interest The authors have no
relevant affiliations or financial involvement with any organization or entity
with a financial interest in or financial conflict with the subject matter or
materials discussed in the manuscript. This includes employment, consultancies,
honoraria, stock ownership or options, expert testimony, grants or patents
received or pending, or royalties.


86. Br J Anaesth. 2017 Sep 1;119(3):465-471. doi: 10.1093/bja/aew299.

Inhibition of p75 neurotrophin receptor does not rescue cognitive impairment in
adulthood after isoflurane exposure in neonatal mice.

Schilling JM(1)(2), Kassan A(1)(2), Mandyam C(1)(3), Pearn ML(1)(2), Voong
A(1)(2), Grogman GG(1)(2), Risbrough VB(4), Niesman IR(5), Patel HH(1)(2), Patel 
PM(1)(2), Head BP(1)(2).

Author information: 
(1)Department of Anesthesiology, Veterans Affairs San Diego Healthcare System,
3350 La Jolla Village Drive, San Diego, CA 92161, USA.
(2)Department of Anesthesiology, School of Medicine, University of California,
San Diego, 9500 Gilman Dr, La Jolla, CA 92093, USA.
(3)Skaggs School of Pharmacy and Pharmaceutical Sciences, School of Medicine,
University of California, San Diego, La Jolla, CA, USA.
(4)Departments of Psychiatry and Anesthesiology, University of California, San
Diego, La Jolla, CA, USA.
(5)Department of Cellular & Molecular Medicine-Sanford Consortium for
Regenerative Medicine, University of California, San Diego, La Jolla, CA, USA.

Background: Isoflurane is widely used for anaesthesia in humans. Isoflurane
exposure of rodents prior to post-natal day 7 (PND7) leads to widespread
neurodegeneration in laboratory animals. Previous data from our laboratory
suggest an attenuation of apoptosis with the p75 neurotrophin receptor (p75NTR)
inhibitor TAT-Pep5. We hypothesized that isoflurane toxicity leads to behavioural
and cognitive abnormalities and can be rescued with pre-anaesthesia
administration of TAT-Pep5.
Methods: Neonatal mouse pups were pretreated with either TAT-Pep5 (25 μl, 10 μM
i.p.) or a scrambled control peptide (TAT-ctrl; 25 μl, 10 μM i.p.) prior to
isoflurane exposure (1.4%; 4 h) or control ( n  = 15-26/group). Three to 5 months
after exposure, behavioural testing and endpoint assays [brain volume
(stereology) and immunoblotting] were performed.
Results: No significant difference was observed in open field, T-maze, balance
beam or wire-hanging testing. The Barnes maze revealed a significant effect of
isoflurane ( P  = 0.019) in errors to find the escape tunnel during the day 5
probe trial, a finding indicative of impaired short-term spatial memory. No
difference was found for brain volumes or protein expression. TAT-Pep5 treatment 
did not reverse the effects of isoflurane on neurocognitive behaviour.
Conclusion: A single isoflurane exposure to early post-natal mice caused a
hippocampal-dependent memory deficit that was not prevented by pre-administration
of TAT-Pep5, although TAT-Pep5, an inhibitor of p75NTR, has been shown to reduce 
isoflurane-induced apoptosis. These findings suggest that neuronal apoptosis is
not requisite for the development of cognitive deficits in the adults attendant
with neonatal anaesthetic exposure.

Published by Oxford University Press on behalf of the British Journal of
Anaesthesia 2017. This work is written by US Government employees and is in the
public domain in the United States.

DOI: 10.1093/bja/aew299 
PMCID: PMC6172965
PMID: 28969308 


87. Biol Pharm Bull. 2017;40(10):1784-1788. doi: 10.1248/bpb.b17-00205.

Inhibitory Effects of Polyacetylene Compounds from Panax ginseng on Neurotrophin 
Receptor-Mediated Hair Growth.

Suzuki A(1), Matsuura D(2), Kanatani H(2), Yano S(2), Tsunakawa M(2), Matsuyama
S(3), Shigemori H(3).

Author information: 
(1)Graduate School of Life and Environmental Sciences, University of Tsukuba.
(2)Products Development Department, BATHCLIN CORPORATION.
(3)Faculty of Life and Environmental Sciences, University of Tsukuba.

Neurotrophins play an important role in the control of the hair growth cycle.
Therefore, neurotrophin receptor antagonists have therapeutic potential for the
treatment of hair growth disorders. In this study, we investigated the inhibitory
effect of Panax ginseng, a medicinal plant commonly used to treat alopecia, on
the binding of neurotrophins to their receptors. In addition, we isolated and
characterized the bioactive compounds of P. ginseng extracts. P. ginseng hexane
extracts strongly inhibited brain-derived neurotrophic factor (BDNF)-TrkB and
β-nerve growth factor (β-NGF)-p75 neurotrophin receptor (p75NTR) binding.
Furthermore, we identified the following 6 polyacetylene compounds as the
bioactive components in P. ginseng hexane extract: panaxynol (1), panaxydol (2), 
panaxydol chlorohydrin (3), 1,8-heptadecadiene-4,6-diyne-3,10-diol (4),
panaxytriol (5), and dihydropanaxacol (6). In particular, compounds 4, 5, and 6
significantly inhibited BDNF-TrkB binding in a dose-dependent manner. To identify
the structural component mediating the inhibitory effect, we investigated the
effects of the hydroxyl moiety in these compounds. We found that the inhibitory
effect of panaxytriol (5) was strong, whereas the inhibitory effect of
Ac-panaxytriol (7) was relatively weak. Our findings suggest that P.
ginseng-derived polyacetylenes with a hydroxyl moiety might provide therapeutic
benefits to patients with hair growth disorders such as alopecia by inhibiting
the binding of neurotrophins to their receptors. Although saponins have been
proposed to be the primary mediators of the effects of P. ginseng on hair growth,
this study revealed that polyacetylene compounds exert similar effects.

DOI: 10.1248/bpb.b17-00205 
PMID: 28966252  [Indexed for MEDLINE]


88. Ann Anat. 2018 Jan;215:52-62. doi: 10.1016/j.aanat.2017.09.008. Epub 2017 Sep 24.

Effects of ß-TCP scaffolds on neurogenic and osteogenic differentiation of human 
embryonic stem cells.

Arpornmaeklong P(1), Pressler MJ(2).

Author information: 
(1)Oral Surgery Division, Faculty of Dentistry, Thammasat Univeristy, Klong
Luang, Pathum Thani 12121, Thailand; CranioMaxillofacial Hard Tissue Engineering 
Center, Faculty of Dentistry, Prince of Songkla University, Songkhla 90112,
Thailand. Electronic address: pramejid@gmail.com.
(2)Science Division, Delta College, University Center, MI 48710, USA.

Extracellular matrix (ECM) and adhesion molecules play crucial roles in
regulating growth and differentiation of stem cells. The current study aimed to
investigate the effects of beta-tricalcium phosphate (ß-TCP) scaffolds on
differentiation and expression of ECM and adhesion molecules of human embryonic
stem cells (hESCs). Undifferentiated hESCs were seeded on ß-TCP scaffolds and
cell culture plates and cultured in growth and osteogenic medium for 21 days.
Scanning electron microscopy (SEM) displayed adhesion and growth of hESCs on the 
porous ß-TCP scaffolds. Histological analysis, immunohistochemical staining and
quantitative reverse transcriptase polymerase chain reaction (qRT-PCR)
demonstrated that the scaffolds supported growth and differentiation of hESCs.
Expression levels of neural crest related genes (AP2a, FoxD3, HNK1, P75, Sox1,
Sox10) and osteoblast-related genes (Runx2, SPP1 and BGLA) on the scaffolds in
osteogenic medium were significantly higher than on the scaffolds in growth and
cell culture plates in osteogenic medium, respectively (p<0.05). Polymerase chain
reaction array experiments demonstrated increased expression of ECM and adhesion 
molecule-related genes on the scaffolds. In conclusion, osteoconductive scaffolds
such as ß-TCP scaffolds promoted differentiation of hESCs, particularly
expression of genes related to neural crest stem cell and osteoblastic
differentiations. Beta-TCP scaffolds could be an alternative cell culture
substrate for neural crest and osteogenic differentiation of hESCs. Optimization 
of culture medium may be necessary to enhance lineage restriction of hESCs on the
ß-TCP scaffolds.

Copyright © 2017 Elsevier GmbH. All rights reserved.

DOI: 10.1016/j.aanat.2017.09.008 
PMID: 28954207  [Indexed for MEDLINE]


89. J Steroid Biochem Mol Biol. 2017 Nov;174:201-216. doi:
10.1016/j.jsbmb.2017.09.015. Epub 2017 Sep 22.

Protective effects of the neurosteroid allopregnanolone in a mouse model of
spontaneous motoneuron degeneration.

Meyer M(1), Garay LI(2), Kruse MS(3), Lara A(1), Gargiulo-Monachelli G(1),
Schumacher M(4), Guennoun R(4), Coirini H(5), De Nicola AF(2), Gonzalez Deniselle
MC(6).

Author information: 
(1)Laboratory of Neuroendocrine Biochemistry, Instituto de Biologia y Medicina
Experimental-CONICET, Obligado 2490, 1428, Buenos Aires, Argentina.
(2)Laboratory of Neuroendocrine Biochemistry, Instituto de Biologia y Medicina
Experimental-CONICET, Obligado 2490, 1428, Buenos Aires, Argentina; Depto. de
Bioquímica Humana, Facultad de Medicina, Universidad de Buenos Aires, Paraguay
2155, 1121, Buenos Aires, Argentina.
(3)Laboratory of Neurobiology, Instituto de Biologia y Medicina
Experimental-CONICET, Obligado 2490, 1428, Buenos Aires, Argentina.
(4)U1195 INSERM and University Paris Sud: "Neuroprotective, Neuroregenerative and
Remyelinating Small Molecules", 94276, Kremlin-Bicêtre, France.
(5)Laboratory of Neurobiology, Instituto de Biologia y Medicina
Experimental-CONICET, Obligado 2490, 1428, Buenos Aires, Argentina; Depto. de
Bioquímica Humana, Facultad de Medicina, Universidad de Buenos Aires, Paraguay
2155, 1121, Buenos Aires, Argentina.
(6)Laboratory of Neuroendocrine Biochemistry, Instituto de Biologia y Medicina
Experimental-CONICET, Obligado 2490, 1428, Buenos Aires, Argentina; Depto. de
Ciencias Fisiológicas, Facultad de Medicina, Universidad de, Buenos Aires,
Paraguay 2155, 1121, Buenos Aires, Argentina. Electronic address:
mcgonza@dna.uba.ar.

Amyotrophic lateral sclerosis (ALS) is a devastating disorder characterized by
progressive death of motoneurons. The Wobbler (WR) mouse is a preclinical model
sharing neuropathological similarities with human ALS. We have shown that
progesterone (PROG) prevents the progression of motoneuron degeneration. We now
studied if allopregnanolone (ALLO), a reduced metabolite of PROG endowed with
gabaergic activity, also prevents WR neuropathology. Sixty-day old WRs remained
untreated or received two steroid treatment regimens in order to evaluate the
response of several parameters during early or prolonged steroid administration. 
ALLO was administered s.c. daily for 5days (4mg/kg) or every other day for 32days
(3, 3mg/kg), while another group of WRs received a 20mg PROG pellet s.c. for 18
or 60days. ALLO administration to WRs increased ALLO serum levels without
changing PROG and 5 alpha dihydroprogesterone (5α-DHP), whereas PROG treatment
increased PROG, 5α-DHP and ALLO. Untreated WRs showed higher basal levels of
serum 5α-DHP than controls. In the cervical spinal cord we studied markers of
oxidative stress or associated to trophic responses. These included nitric oxide 
synthase (NOS) activity, motoneuron vacuolation, MnSOD immunoreactivity (IR),
brain derived neurotrophic factor (BDNF) and TrkB mRNAs, p75 neurotrophin
receptor (p75NTR) and, cell survival or death signals such as pAKT and the stress
activated kinase JNK. Untreated WRs showed a reduction of MnSOD-IR and BDNF/TrkB 
mRNAs, associated to high p75NTR in motoneurons, neuronal and glial NOS
hyperactivity and neuronal vacuolation. Also, low pAKT, mainly in young WRs, and 
a high pJNK in the old stage characterized WŔs spinal cord. Except for MnSOD and 
BDNF, these alterations were prevented by an acute ALLO treatment, while
short-term PROG elevated MnSOD. Moreover, after chronic administration both
steroids enhanced MnSOD-IR and BDNF mRNA, while attenuated pJNK and NOS in glial 
cells. Long-term PROG also increased pAKT and reduced neuronal NOS, parameters
not modulated by chronic ALLO. Clinically, both steroids improved muscle
performance. Thus, ALLO was able to reduce neuropathology in this model. Since
high oxidative stress activates p75NTR and pJNK in neurodegeneration, steroid
reduction of these molecules may provide adequate neuroprotection. These data
yield the first evidence that ALLO, a gabaergic neuroactive steroid, brings
neuroprotection in a model of motoneuron degeneration.

Copyright © 2017 Elsevier Ltd. All rights reserved.

DOI: 10.1016/j.jsbmb.2017.09.015 
PMID: 28951257  [Indexed for MEDLINE]


90. J Invest Dermatol. 2018 Jan;138(1):141-149. doi: 10.1016/j.jid.2017.05.038. Epub 
2017 Sep 18.

MSX1-Induced Neural Crest-Like Reprogramming Promotes Melanoma Progression.

Heppt MV(1), Wang JX(2), Hristova DM(2), Wei Z(3), Li L(2), Evans B(2), Beqiri
M(2), Zaman S(2), Zhang J(3), Irmler M(4), Berking C(5), Besch R(5), Beckers
J(6), Rauscher FJ 3rd(2), Sturm RA(7), Fisher DE(8), Herlyn M(9),
Fukunaga-Kalabis M(10).

Author information: 
(1)The Wistar Institute, Philadelphia, Pennsylvania, USA; Department of
Dermatology and Allergology, Ludwig-Maximilian University, Munich, Germany.
(2)The Wistar Institute, Philadelphia, Pennsylvania, USA.
(3)Department of Computer Science, New Jersey Institute of Technology, Newark,
New Jersey, USA.
(4)Institute of Experimental Genetics, Helmholtz Zentrum München GmbH,
Neuherberg, Germany.
(5)Department of Dermatology and Allergology, Ludwig-Maximilian University,
Munich, Germany.
(6)Institute of Experimental Genetics, Helmholtz Zentrum München GmbH,
Neuherberg, Germany; German Center for Diabetes Research (DZD), Neuherberg,
Germany; Technische Universität München, Chair of Experimental Genetics,
Freising, Germany.
(7)Dermatology Research Centre, The University of Queensland, School of Medicine,
Translational Research Institute, Brisbane, Queensland, Australia.
(8)Cutaneous Biology Research Center, Massachusetts General Hospital, Boston,
Massachusetts, USA.
(9)The Wistar Institute, Philadelphia, Pennsylvania, USA. Electronic address:
herlynm@wistar.org.
(10)The Wistar Institute, Philadelphia, Pennsylvania, USA. Electronic address:
mkalabis@wistar.org.

Melanoma cells share many biological properties with neural crest stem cells.
Here we show that the homeodomain transcription factor MSX1, which is
significantly correlated with melanoma disease progression, reprograms
melanocytes and melanoma cells toward a neural crest precursor-like state.
MSX1-reprogrammed normal human melanocytes express the neural crest marker p75
and become multipotent. MSX1 induces a phenotypic switch in melanoma, which is
characterized by an oncogenic transition from an E-cadherin-high nonmigratory
state toward a ZEB1-high invasive state. ZEB1 up-regulation is responsible for
the MSX1-induced migratory phenotype in melanoma cells. Depletion of MSX1
significantly inhibits melanoma metastasis in vivo. These results show that
neural crest-like reprogramming achieved by a single factor is a critical process
for melanoma progression.

Copyright © 2017 The Authors. Published by Elsevier Inc. All rights reserved.

DOI: 10.1016/j.jid.2017.05.038 
PMCID: PMC5902795
PMID: 28927893 


91. Front Aging Neurosci. 2017 Aug 31;9:284. doi: 10.3389/fnagi.2017.00284.
eCollection 2017.

Increased Hippocampal ProBDNF Contributes to Memory Impairments in Aged Mice.

Buhusi M(1), Etheredge C(2), Granholm AC(2), Buhusi CV(1).

Author information: 
(1)Interdisciplinary Program in Neuroscience, Department of Psychology, Utah
State UniversityLogan, UT, United States.
(2)Department of Neuroscience, Medical University of South CarolinaCharleston,
SC, United States.

Memory decline during aging or accompanying neurodegenerative diseases,
represents a major health problem. Neurotrophins have long been considered
relevant to the mechanisms of aging-associated cognitive decline and
neurodegeneration. Mature Brain-Derived Neurotrophic Factor (BDNF) and its
precursor (proBDNF) can both be secreted in response to neuronal activity and
exert opposing effects on neuronal physiology and plasticity. In this study,
biochemical analyses revealed that increased levels of proBDNF are present in the
aged mouse hippocampus relative to young and that the level of hippocampal
proBDNF inversely correlates with the ability to perform in a spatial memory
task, the water radial arm maze (WRAM). To ascertain the role of increased
proBDNF levels on hippocampal function and memory we performed infusions of
proBDNF into the CA1 region of the dorsal hippocampus in male mice trained in the
WRAM paradigm: In well-performing aged mice, intra-hippocampal proBDNF infusions 
resulted in a progressive and significant impairment of memory performance. This 
impairment was associated with increased p-cofilin levels, an important regulator
of dendritic spines and synapse physiology. On the other hand, in poor
performers, intra-hippocampal infusions of TAT-Pep5, a peptide which blocks the
interaction between the p75 Neurotrophin Receptor (p75NTR) and RhoGDI,
significantly improved learning and memory, while saline infusions had no effect.
Our results support a role for proBDNF and its receptor p75NTR in aging-related
memory impairments.

DOI: 10.3389/fnagi.2017.00284 
PMCID: PMC5583170
PMID: 28912711 


92. Stroke. 2017 Oct;48(10):2855-2864. doi: 10.1161/STROKEAHA.117.017962. Epub 2017
Sep 13.

Effects of High- Versus Moderate-Intensity Training on Neuroplasticity and
Functional Recovery After Focal Ischemia.

Pin-Barre C(1), Constans A(1), Brisswalter J(1), Pellegrino C(1), Laurin J(2).

Author information: 
(1)From the Université Nice Sophia Antipolis, Université de Toulon, LAMHESS,
Nice, France (C.P.-B., J.B.); and Aix Marseille Université, CNRS, ISM, Marseille,
France (A.C., J.L.); and Aix Marseille Université, INSERM, INMED, Marseille,
France (C.P.).
(2)From the Université Nice Sophia Antipolis, Université de Toulon, LAMHESS,
Nice, France (C.P.-B., J.B.); and Aix Marseille Université, CNRS, ISM, Marseille,
France (A.C., J.L.); and Aix Marseille Université, INSERM, INMED, Marseille,
France (C.P.). jerome.laurin@univ-amu.fr.

BACKGROUND AND PURPOSE: This study was designed to compare the effects of
high-intensity interval training (HIT) and moderate-intensity aerobic training
(MOD) on functional recovery and cerebral plasticity during the first 2 weeks
after cerebral ischemia.
METHODS: Rats were randomized as follows: control (n=15), SHAM (n=9), middle
cerebral artery occlusion (n=13), middle cerebral artery occlusion at day 1
(n=7), MOD (n=13), and HIT (n=13). Incremental tests were performed at day 1 (D1)
and 14 (D14) to identify the running speed associated with the lactate threshold 
(SLT) and the maximal speed (Smax). Functional tests were performed at D1, D7,
and D14. Microglia form, cytokines, p75NTR (pan-neurotrophin receptor p75),
potassium-chloride cotransporter type 2, and sodium-potassium-chloride
cotransporter type 1 expression were made at D15.
RESULTS: HIT was more effective to improve the endurance performance than MOD and
induced a fast recovery of the impaired forelimb grip force. The ionized calcium 
binding adaptor molecule 1 (Iba-1)-positive cells with amoeboid form and the pro-
and anti-inflammatory cytokine expression were lower in HIT group, mainly in the 
ipsilesional hemisphere. A p75NTR overexpression is observed on the ipsilesional 
side together with a restored sodium-potassium-chloride cotransporter type
1/potassium-chloride cotransporter type 2 ratio on the contralesional side.
CONCLUSIONS: Low-volume HIT based on lactate threshold seems to be more effective
after cerebral ischemia than work-matched MOD to improve aerobic fitness and grip
strength and might promote cerebral plasticity.

© 2017 American Heart Association, Inc.

DOI: 10.1161/STROKEAHA.117.017962 
PMID: 28904232  [Indexed for MEDLINE]


93. Mol Biol (Mosk). 2017 Jul-Aug;51(4):647-655. doi: 10.7868/S002689841704005X.

[The Effects of Chronic Alcoholization on the Expression of Brain-Derived
Neurotrophic Factor and Its Receptors in the Brains of Mice Genetically
Predisposed to Depressive-Like Behavior].

[Article in Russian]

Bazovkina DV(1), Kondaurova EM(1), Tsybko AS(1), Kovetskaya AI(2), Ilchibaeva
TV(1), Naumenko VS(1)(3).

Author information: 
(1)Institute of Cytology and Genetics, Siberian Branch, Russian Academy of
Sciences, Novosibirsk, 630090 Russia.
(2)Novosibirsk State University, Novosibirsk, 630090 Russia.
(3)naumenko2002@bionet.nsc.ru.

Brain-derived neurotropic factor (BDNF) plays an important role in mechanisms of 
depression. Precursor protein of this factor (proBDNF) can initiate apoptosis in 
the brain, while the mature form of BDNF is involved in neurogenesis. It is known
that chronic alcoholization leads to the activation of apoptotic processes,
neurodegeneration, brain injury, and cognitive dysfunction. In this work, we have
studied the influence of long-term ethanol exposure on the proBDNF and BDNF
protein levels, as well as on the expression of genes that encode these proteins 
in the brain structures of ASC mice with genetic predisposition to
depressive-like behavior and in mice from parental nondepressive CBA strain. It
was shown that chronic alcoholization results in a reduction of the BDNF level in
the hippocampus and an increase in the amount of TrkB and p75 receptors in the
frontal cortex of nondepressive CBA mice. At the same time, the long-term
alcoholization of depressive ASC mice results in an increase of the proBDNF level
in the frontal cortex and a reduction in the p75 protein level in the
hippocampus. It has also been shown that, in depressive ASC mice, proBDNF and
BDNF levels are significantly lower in the hippocampus and the frontal cortex
compared with nondepressive CBA strain. However, no significant differences in
the expression of genes encoding the studied proteins were observed. Thus,
changes in the expression patterns of proBDNF, BDNF, and their receptors under
the influence of alcoholization in the depressive ASC strain and nondepressive
CBA strain mice are different.

DOI: 10.7868/S002689841704005X 
PMID: 28900083  [Indexed for MEDLINE]


94. Rev Physiol Biochem Pharmacol. 2018;174:67-79. doi: 10.1007/112_2017_6.

Neurotrophin Trk Receptors: New Targets for Cancer Therapy.

Meldolesi J(1).

Author information: 
(1)Department of Neuroscience, Scientific Institute San Raffaele, Vita-Salute San
Raffaele University, Milan, Italy. meldolesi.jacopo@hsr.it.

In the last few years, exciting reports have emerged regarding the role of the
two types of neurotrophin receptors, p75NTR and Trks, not only in neurons, where 
they were discovered, but also in non-neural cells and, especially, in numerous
cancers, including breast, lung, colon-rectum, pancreas, prostate, glioblastoma, 
neuroblastoma, myeloma, and lymphoid tumors. Traditionally, p75NTR, activated by 
all neurotrophins and their precursors, is an inhibitor. In various cancers,
however, activated p75NTR induces variable effects, from inhibition to
stimulation of cell proliferation, dependent on their direct or
coordinate/indirect mechanism(s) of action. TrkA, TrkB, and TrkC, activated by
distinct neurotrophins, are high affinity stimulatory receptors. In cancers,
activation of Trks, especially of TrkB, are stimulators of cell proliferation,
aggressiveness, and metastases. In rare cancers, these processes are due not to
receptor activation but to fusion or mutation of the encoding genes. A
considerable panel of anti-Trk drugs, developed recently, has been investigated
both in vitro and in living mice for their effects on cancer cells. Many such
drugs protect from cancers by preventing cell proliferation and inducing
apoptosis. At present, these drugs are under control by trials, to promote
introduction in human therapy. Moreover, anti-Trk drugs have been employed also
in combination with classical chemotherapeutic drugs. So far, studies in mice
have been positive. The chemotherapeutic/anti-receptor combinations exhibited in 
fact increased potency and down-regulation of resistance, with no increase of
side effects.

DOI: 10.1007/112_2017_6 
PMID: 28884193 


95. J Neurochem. 2018 Feb;144(3):302-317. doi: 10.1111/jnc.14206. Epub 2017 Sep 27.

p75 neurotrophin receptor interacts with and promotes BACE1 localization in
endosomes aggravating amyloidogenesis.

Saadipour K(1)(2)(3), Mañucat-Tan NB(1), Lim Y(1), Keating DJ(2), Smith KS(2),
Zhong JH(1), Liao H(4), Bobrovskaya L(1), Wang YJ(5), Chao MV(3), Zhou XF(1).

Author information: 
(1)School of Pharmacy and Medical Sciences, Sansom Institute for Health Research,
University of South Australia, Adelaide, South Australia.
(2)Department of Human Physiology, Centre for Neuroscience, Flinders University, 
Adelaide, South Australia.
(3)Departments of Cell Biology, Physiology & Neuroscience, and Psychiatry,
Skirball Institute of Biomolecular Medicine, New York University Langone School
of Medicine, New York, NY, USA.
(4)New Drug Screening Centre, China Pharmaceutical University, Nanjing, China.
(5)Department of Neurology and Center for Clinical Neuroscience, Daping Hospital,
Third Military Medical University, Chongqing, China.

Alzheimer's disease (AD) is a neurodegenerative disorder characterized by a
progressive deposition of amyloid beta (Aβ) and dysregulation of neurotrophic
signaling, causing synaptic dysfunction, loss of memory, and cell death. The
expression of p75 neurotrophin receptor is elevated in the brain of AD patients, 
suggesting its involvement in this disease. However, the exact mechanism of its
action is not yet clear. Here, we show that p75 interacts with beta-site amyloid 
precursor protein cleaving enzyme-1 (BACE1), and this interaction is enhanced in 
the presence of Aβ. Our results suggest that the colocalization of BACE1 and
amyloid precursor protein (APP) is increased in the presence of both Aβ and p75
in cortical neurons. In addition, the localization of APP and BACE1 in early
endosomes is increased in the presence of Aβ and p75. An increased
phosphorylation of APP-Thr668 and BACE1-Ser498 by c-Jun N-terminal kinase (JNK)
in the presence of Aβ and p75 could be responsible for this localization. In
conclusion, our study proposes a potential involvement in amyloidogenesis for
p75, which may represent a future therapeutic target for AD. Cover Image for this
Issue: doi. 10.1111/jnc.14163.

© 2017 International Society for Neurochemistry.

DOI: 10.1111/jnc.14206 
PMID: 28869759 


96. Front Neurosci. 2017 Aug 8;11:455. doi: 10.3389/fnins.2017.00455. eCollection
2017.

G-Protein-Coupled Inwardly Rectifying Potassium (GIRK) Channel Activation by the 
p75 Neurotrophin Receptor Is Required for Amyloid β Toxicity.

May LM(1), Anggono V(1)(2), Gooch HM(1), Jang SE(1)(2), Matusica D(1)(3), Kerbler
GM(1), Meunier FA(1)(2), Sah P(1), Coulson EJ(1)(2)(4).

Author information: 
(1)Queensland Brain Institute, University of QueenslandBrisbane, QLD, Australia.
(2)Clem Jones Centre for Ageing Dementia Research, University of
QueenslandBrisbane, QLD, Australia.
(3)Centre for Neuroscience, College of Medicine and Public Health, Flinders
UniversityAdelaide, SA, Australia.
(4)School of Biomedical Sciences, University of QueenslandBrisbane, QLD,
Australia.

Alzheimer's disease is characterized by cognitive decline, neuronal degeneration,
and the accumulation of amyloid-beta (Aβ). Although, the neurotoxic Aβ peptide is
widely believed to trigger neuronal dysfunction and degeneration in Alzheimer's
disease, the mechanism by which this occurs is poorly defined. Here we describe a
novel, Aβ-triggered apoptotic pathway in which Aβ treatment leads to the
upregulation of G-protein activated inwardly rectifying potassium (GIRK/Kir3)
channels, causing potassium efflux from neurons and Aβ-mediated apoptosis.
Although, GIRK channel activity is required for Aβ-induced neuronal degeneration,
we show that it is not sufficient, with coincident signaling by the p75
neurotrophin receptor (p75NTR) also required for potassium efflux and cell death.
Our results identify a novel role for GIRK channels in mediating apoptosis, and
provide a previously missing mechanistic link between the excitotoxicity of Aβ
and its ability to trigger cell death pathways, such as that mediated by p75NTR. 
We propose that this death-signaling pathway contributes to the dysfunction of
neurons in Alzheimer's disease and is responsible for their eventual
degeneration.

DOI: 10.3389/fnins.2017.00455 
PMCID: PMC5550722
PMID: 28848381 


97. Prog Neuropsychopharmacol Biol Psychiatry. 2018 Feb 2;81:384-394. doi:
10.1016/j.pnpbp.2017.08.021. Epub 2017 Aug 26.

Modeling consequences of prolonged strong unpredictable stress in zebrafish:
Complex effects on behavior and physiology.

Song C(1), Liu BP(2), Zhang YP(2), Peng Z(2), Wang J(2), Collier AD(3),
Echevarria DJ(4), Savelieva KV(3), Lawrence RF(5), Rex CS(5), Meshalkina DA(6),
Kalueff AV(7).

Author information: 
(1)Institute for Marine Drugs and Nutrition, Zhanjiang City Key Laboratory,
College of Food Science and Technology, Guangdong Ocean University, Zhanjiang
3452001, Guangdong, China; Graduate Institute of Neural and Cognitive Science,
China Medical University and Hospital, Taichung 00001, Taiwan. Electronic
address: Cai.Song@dal.ca.
(2)Institute for Marine Drugs and Nutrition, Zhanjiang City Key Laboratory,
College of Food Science and Technology, Guangdong Ocean University, Zhanjiang
3452001, Guangdong, China.
(3)ZENEREI Institute and the International Zebrafish Neuroscience Research
Consortium (ZNRC), Slidell, LA 70458, USA.
(4)ZENEREI Institute and the International Zebrafish Neuroscience Research
Consortium (ZNRC), Slidell, LA 70458, USA; Department of Psychology, University
of Southern Mississippi, Hattiesburg, MS 39406, USA.
(5)Afraxis, Inc. 6605 Nancy Ridge Rd. Suite 224, San Diego, CA 92121, USA.
(6)Institute of Translational Biomedicine, St. Petersburg State University, St.
Petersburg 3960002, Russia.
(7)Institute for Marine Drugs and Nutrition, Zhanjiang City Key Laboratory,
College of Food Science and Technology, Guangdong Ocean University, Zhanjiang
3452001, Guangdong, China; ZENEREI Institute and the International Zebrafish
Neuroscience Research Consortium (ZNRC), Slidell, LA 70458, USA; Institute of
Translational Biomedicine, St. Petersburg State University, St. Petersburg
3960002, Russia; Ural Federal University, Ekaterinburg 620002, Russia. Electronic
address: avkalueff@gmail.com.

Chronic stress is the major pathogenetic factor of human anxiety and depression. 
Zebrafish (Danio rerio) have become a novel popular model species for
neuroscience research and CNS drug discovery. The utility of zebrafish for
mimicking human affective disorders is also rapidly growing. Here, we present a
new zebrafish model of clinically relevant, prolonged unpredictable strong
chronic stress (PUCS). The 5-week PUCS induced overt anxiety-like and motor
retardation-like behaviors in adult zebrafish, also elevating whole-body cortisol
and proinflammatory cytokines - interleukins IL-1β and IL-6. PUCS also elevated
whole-body levels of the anti-inflammatory cytokine IL-10 and increased the
density of dendritic spines in zebrafish telencephalic neurons. Chronic treatment
of fish with an antidepressant fluoxetine (0.1mg/L for 8days) normalized their
behavioral and endocrine phenotypes, as well as corrected stress-elevated IL-1β
and IL-6 levels, similar to clinical and rodent data. The CNS expression of the
bdnf gene, the two genes of its receptors (trkB, p75), and the gfap gene of glia 
biomarker, the glial fibrillary acidic protein, was unaltered in all three
groups. However, PUCS elevated whole-body BDNF levels and the telencephalic
dendritic spine density (which were corrected by fluoxetine), thereby somewhat
differing from the effects of chronic stress in rodents. Together, these findings
support zebrafish as a useful in-vivo model of chronic stress, also calling for
further cross-species studies of both shared/overlapping and distinct
neurobiological responses to chronic stress.

Copyright © 2017 Elsevier Inc. All rights reserved.

DOI: 10.1016/j.pnpbp.2017.08.021 
PMID: 28847526  [Indexed for MEDLINE]


98. J Biol Chem. 2017 Oct 6;292(40):16594-16604. doi: 10.1074/jbc.M117.788729. Epub
2017 Aug 17.

The transmembrane domain of the p75 neurotrophin receptor stimulates
phosphorylation of the TrkB tyrosine kinase receptor.

Saadipour K(1), MacLean M(2), Pirkle S(2), Ali S(2), Lopez-Redondo ML(2), Stokes 
DL(2), Chao MV(2).

Author information: 
(1)From the Departments of Cell Biology, Physiology & Neuroscience, and
Psychiatry, Skirball Institute of Biomolecular Medicine, New York University
Langone Medical Center, New York, New York 10016 khalil.saadipour@nyumc.org.
(2)From the Departments of Cell Biology, Physiology & Neuroscience, and
Psychiatry, Skirball Institute of Biomolecular Medicine, New York University
Langone Medical Center, New York, New York 10016.

The function of protein products generated from intramembraneous cleavage by the 
γ-secretase complex is not well defined. The γ-secretase complex is responsible
for the cleavage of several transmembrane proteins, most notably the amyloid
precursor protein that results in Aβ, a transmembrane (TM) peptide. Another
protein that undergoes very similar γ-secretase cleavage is the p75 neurotrophin 
receptor. However, the fate of the cleaved p75 TM domain is unknown. p75
neurotrophin receptor is highly expressed during early neuronal development and
regulates survival and process formation of neurons. Here, we report that the p75
TM can stimulate the phosphorylation of TrkB (tyrosine kinase receptor B). In
vitro phosphorylation experiments indicated that a peptide representing p75 TM
increases TrkB phosphorylation in a dose- and time-dependent manner. Moreover,
mutagenesis analyses revealed that a valine residue at position 264 in the rat
p75 neurotrophin receptor is necessary for the ability of p75 TM to induce TrkB
phosphorylation. Because this residue is just before the γ-secretase cleavage
site, we then investigated whether the p75(αγ) peptide, which is a product of
both α- and γ-cleavage events, could also induce TrkB phosphorylation.
Experiments using TM domains from other receptors, EGFR and FGFR1, failed to
stimulate TrkB phosphorylation. Co-immunoprecipitation and biochemical
fractionation data suggested that p75 TM stimulates TrkB phosphorylation at the
cell membrane. Altogether, our results suggest that TrkB activation by p75(αγ)
peptide may be enhanced in situations where the levels of the p75 receptor are
increased, such as during brain injury, Alzheimer's disease, and epilepsy.

© 2017 by The American Society for Biochemistry and Molecular Biology, Inc.

DOI: 10.1074/jbc.M117.788729 
PMCID: PMC5633122
PMID: 28821608  [Indexed for MEDLINE]


99. Int J Mol Sci. 2017 Aug 11;18(8). pii: E1745. doi: 10.3390/ijms18081745.

Human Dental Pulp Cells Differentiate toward Neuronal Cells and Promote
Neuroregeneration in Adult Organotypic Hippocampal Slices In Vitro.

Xiao L(1), Ide R(2), Saiki C(3), Kumazawa Y(4), Okamura H(5).

Author information: 
(1)The Nippon Dental University, School of Life Dentistry at Tokyo, 1-9-20
Fujimi, Chiyoda-ku, Tokyo 102-0071, Japan. xiaoli@tky.ndu.ac.jp.
(2)The Nippon Dental University, School of Life Dentistry at Tokyo, 1-9-20
Fujimi, Chiyoda-ku, Tokyo 102-0071, Japan. ryo-ide@tky.ndu.ac.jp.
(3)The Nippon Dental University, School of Life Dentistry at Tokyo, 1-9-20
Fujimi, Chiyoda-ku, Tokyo 102-0071, Japan. chikako@tky.ndu.ac.jp.
(4)Department of Oral and Maxillofacial Surgery, The Nippon Dental University
Hospital, 2-3-16 Fujimi, Chiyoda-ku, Tokyo 102-8159, Japan.
yasuo-kumazawa@n05.itcom.net.
(5)Department of Oral and Maxillofacial Surgery, The Nippon Dental University
Hospital, 2-3-16 Fujimi, Chiyoda-ku, Tokyo 102-8159, Japan. hisashi124@gmail.com.

The adult mammalian central nerve system has fundamental difficulties regarding
effective neuroregeneration. The aim of this study is to investigate whether
human dental pulp cells (DPCs) can promote neuroregeneration by (i) being
differentiated toward neuronal cells and/or (ii) stimulating local neurogenesis
in the adult hippocampus. Using immunostaining, we demonstrated that adult human 
dental pulp contains multipotent DPCs, including STRO-1, CD146 and P75-positive
stem cells. DPC-formed spheroids were able to differentiate into neuronal,
vascular, osteogenic and cartilaginous lineages under osteogenic induction.
However, under neuronal inductive conditions, cells in the DPC-formed spheroids
differentiated toward neuronal rather than other lineages. Electrophysiological
study showed that these cells consistently exhibit the capacity to produce action
potentials, suggesting that they have a functional feature in neuronal cells. We 
further co-cultivated DPCs with adult mouse hippocampal slices on matrigel in
vitro. Immunostaining and presto blue assay showed that DPCs were able to
stimulate the growth of neuronal cells (especially neurons) in both the CA1 zone 
and the edges of the hippocampal slices. Brain-derived neurotrophic factor
(BDNF), was expressed in co-cultivated DPCs. In conclusion, our data demonstrated
that DPCs are well-suited to differentiate into the neuronal lineage. They are
able to stimulate neurogenesis in the adult mouse hippocampus through
neurotrophic support in vitro.

DOI: 10.3390/ijms18081745 
PMCID: PMC5578135
PMID: 28800076  [Indexed for MEDLINE]

Conflict of interest statement: The authors declare no conflict of interest.


100. PLoS One. 2017 Aug 2;12(8):e0182389. doi: 10.1371/journal.pone.0182389.
eCollection 2017.

Protective effect of clusterin on rod photoreceptor in rat model of retinitis
pigmentosa.

Vargas A(1), Kim HS(1), Baral E(1), Yu WQ(1)(2), Craft CM(1)(3)(4), Lee EJ(1)(5).

Author information: 
(1)Mary D. Allen Laboratory for Vision Research, USC Roski Eye Institute,
Department of Ophthalmology, Keck School of Medicine of the University of
Southern California, Los Angeles, California, United States of America.
(2)Department of Biological Structure, University of Washington, Seattle,
Washington, United States of America.
(3)Department of Cell & Neurobiology, Keck School of Medicine of the University
of Southern California, Los Angeles, California, United States of America.
(4)Neuroscience Graduate Program, University of Southern California, Los Angeles,
California, United States of America.
(5)Department of Biomedical Engineering, University of Southern California
Viterbi School of Engineering, Los Angeles, California, United States of America.

Retinitis Pigmentosa (RP) begins with the death of rod photoreceptors and is
slowly followed by a gradual loss of cones and a rearrangement of the remaining
retinal neurons. Clusterin is a chaperone protein that protects cells and is
involved in various pathophysiological stresses, including retinal degeneration. 
Using a well-established transgenic rat model of RP (rhodopsin S334ter), we
investigated the effects of clusterin on rod photoreceptor survival. To
investigate the role of clusterin in S334ter-line3 retinas, Voronoi analysis and 
immunohistochemistry were used to evaluate the geometry of rod distribution.
Additionally, immunoblot analysis, Bax activation, STAT3 and Akt phosphorylation 
were used to evaluate the pathway involved in rod cell protection. In this study,
clusterin (10μg/ml) intravitreal treatment produced robust preservation of rod
photoreceptors in S334ter-line3 retina. The mean number of rods in 1mm2 was
significantly greater in clusterin injected RP retinas (postnatal (P) 30, P45,
P60, & P75) than in age-matched saline injected RP retinas (P<0.01). Clusterin
activated Akt, STAT3 and significantly reduced Bax activity; in addition to
inducing phosphorylated STAT3 in Müller cells, which suggests it may indirectly
acts on photoreceptors. Thus, clusterin treatment may interferes with mechanisms 
leading to rod death by suppressing cell death through activation of Akt and
STAT3, followed by Bax suppression. Novel insights into the pathway of how
clusterin promotes the rod cell survival suggest this treatment may be a
potential therapeutic strategy to slow progression of vision loss in human RP.

DOI: 10.1371/journal.pone.0182389 
PMCID: PMC5540409
PMID: 28767729  [Indexed for MEDLINE]


101. Biotechnol J. 2017 Dec;12(12). doi: 10.1002/biot.201700067. Epub 2017 Aug 22.

Directed Differentiation of Human Embryonic Stem Cells to Neural Crest Stem
Cells, Functional Peripheral Neurons, and Corneal Keratocytes.

Zhu Q(1), Li M(1), Yan C(2)(3), Lu Q(1)(3), Wei S(4), Gao R(1), Yu M(5), Zou
Y(1), Sriram G(1)(6), Tong HJ(1), Hunziker W(5), Seneviratne CJ(1), Gong Z(2)(3),
Olsen BR(7), Cao T(1)(3)(8).

Author information: 
(1)Faculty of Dentistry, National University of Singapore, Singapore, Singapore.
(2)Department of Biological Sciences, National University of Singapore,
Singapore, Singapore.
(3)National University of Singapore Graduate School for Integrative Sciences and 
Engineering, National University of Singapore, Singapore, Singapore.
(4)Epithelial Cell Biology Laboratory, Institute of Molecular and Cell Biology,
Singapore, Singapore.
(5)The Affiliated Stomatology Hospital, Zhejiang University, Hangzhou, 310003,
China.
(6)Institute of Medical Biology, Agency for Science Technology and Research,
Singapore, Singapore.
(7)Harvard Medical School, and Harvard School of Dental Medicine, Boston, MA,
02115, USA.
(8)National University of Singapore Tissue Engineering Program (NUSTEP), Life
Sciences Institute, National University of Singapore, Singapore, Singapore.

Neural crest stem cells (NCSCs) are a transient and multipotent cell population
giving rise to various cell types with clinical importance. Isolation of human
NCSCs is extremely challenging that limits our knowledge about neural crest
development and application. Here, a defined protocol to efficiently direct human
embryonic stem cells (hESCs) to NCSCs and multiple neural crest lineages is
presented. A unique combination of small molecule inhibitors and growth factors
is employed to generate NCSCs from hESCs through a neuroectoderm stage. The
self-renewal and multipotent capacities of hESC-derived NCSCs are assessed
subsequently. In the feeder-free system, hESC-derived NCSCs (P75+ /HNK1+ /AP2α+
/PAX6- ) in high purity are efficiently generated following neuroectodermal
restriction. They can be propagated and differentiated toward multiple neural
crest lineages in vitro, such as functional peripheral neurons (β-tubulin III+
/peripherin+ ), mesenchymal stem cells (CD73+ CD90+ CD105+ ), and corneal
keratocytes (keratocan+ ). The in vivo developmental potential of hESC-derived
NCSCs is confirmed using zebrafish embryos. This report is the first
demonstration of efficient differentiation of hESCs into corneal keratocytes as a
monolayer in a feeder-free system. Considering the high efficacy of NCSC
generation, this new method will be a useful tool for future clinical organ
repair and regeneration, such as peripheral nerve regeneration and corneal
repair.

© 2017 WILEY-VCH Verlag GmbH & Co. KGaA, Weinheim.

DOI: 10.1002/biot.201700067 
PMID: 28762648  [Indexed for MEDLINE]


102. Sci Rep. 2017 Jul 31;7(1):6871. doi: 10.1038/s41598-017-06832-6.

Combined serum levels of multiple proteins in tPA-BDNF pathway may aid the
diagnosis of five mental disorders.

Chen S(1)(2), Jiang H(1)(2), Liu Y(3), Hou Z(1)(2), Yue Y(1)(2), Zhang Y(1)(2),
Zhao F(1)(2), Xu Z(1)(2), Li Y(1)(2), Mou X(1)(2), Li L(1)(2), Wang T(1)(2), Zhao
J(4), Han C(4), Sui Y(4), Wang M(5), Yang Z(5), Lu Y(6), Zhu Y(6), Li J(7), Shen 
X(7), Sun F(8), Chen Q(8), Chen H(9), Yuan Y(10)(11).

Author information: 
(1)Department of Psychosomatics and Psychiatry, ZhongDa Hospital, Medical School 
of Southeast University, Nanjing, 210009, P.R. China.
(2)Institute of Psychosomatics, Medical School of Southeast University, Nanjing, 
210009, P.R. China.
(3)Institute of Neuropsychiatric, Brain Hospital, Nanjing Medical University,
Nanjing, 210029, P.R. China.
(4)Department of Psychiatry, Brain Hospital, Nanjing Medical University, Nanjing,
210029, P.R. China.
(5)Department of Psychiatry, The Third People's Hospital of Changshu, Suzhou,
215500, P.R. China.
(6)Department of Psychiatry, The Fourth People's Hospital of Zhangjiagang,
Suzhou, 215600, P.R. China.
(7)Department of Psychiatry, The Third People's Hospital of Huzhou, Huzhou,
313000, P.R. China.
(8)Department of Psychiatry, The Second People's Hospital of Jingjiang, Taizhou, 
214500, P.R. China.
(9)Key Laboratory of Cognition and Personality, Ministry of Education; School of 
Psychology, Southwest University, Chongqing, 400175, P.R. China.
(10)Department of Psychosomatics and Psychiatry, ZhongDa Hospital, Medical School
of Southeast University, Nanjing, 210009, P.R. China. yygylh2000@sina.com.
(11)Institute of Psychosomatics, Medical School of Southeast University, Nanjing,
210009, P.R. China. yygylh2000@sina.com.

Mental disorders are severe, disabling conditions with unknown etiology and are
commonly misdiagnosed when clinical symptomology criteria are solely used. Our
previous work indicated that combination of serum levels of multiple proteins in 
tissue plasminogen activator (tPA)-brain-derived neurotrophic factor (BDNF)
pathway improved accuracy of diagnosis of major depressive disorder (MDD). Here, 
we measured serum levels of tPA, plasminogen activator inhibitor-1 (PAI-1), BDNF,
precursor-BDNF (proBDNF), tropomyosin-related kinase B (TrkB) and neurotrophin
receptor p75 (p75NTR) in patients with paranoid schizophrenia (SZ, n = 34), MDD
(n = 30), bipolar mania (BM, n = 30), bipolar depression (BD, n = 22), panic
disorder (PD, n = 30), and healthy controls (HCs, n = 30) by Enzyme-linked
immunosorbent assay kits. We used receiver operating characteristic (ROC) curve
to analyze diagnostic potential of these proteins. We found, compared with HCs,
that serum tPA and proBDNF were lower in SZ, BM and BD; TrkB was lower in SZ and 
BD; and p75NTR was declined in SZ and BM. ROC analysis showed that combined serum
level of tPA, PAI-1, BDNF, proBDNF, TrkB and p75NTR was better than any single
protein in accuracy of diagnosis and differentiation, suggesting that the
combination of multiple serum proteins levels in tPA-BDNF pathway may have a
potential for a diagnostic panel in mental disorders.

DOI: 10.1038/s41598-017-06832-6 
PMCID: PMC5537244
PMID: 28761093 


103. Sci Rep. 2017 Jul 20;7(1):5947. doi: 10.1038/s41598-017-05784-1.

Taxanes and platinum derivatives impair Schwann cells via distinct mechanisms.

Imai S(1), Koyanagi M(1), Azimi Z(2)(3), Nakazato Y(1), Matsumoto M(1), Ogihara
T(1), Yonezawa A(1), Omura T(1), Nakagawa S(1), Wakatsuki S(4), Araki T(4),
Kaneko S(2), Nakagawa T(5), Matsubara K(1).

Author information: 
(1)Department of Clinical Pharmacology and Therapeutics, Kyoto University
Hospital, 54 Shogoin-Kawahara-cho, Sakyo-ku, Kyoto, 606-8507, Japan.
(2)Department of Molecular Pharmacology, Graduate School of Pharmaceutical
Sciences, Kyoto University, 46-29 Yoshida-Shimoadachi-cho, Sakyo-ku, Kyoto,
606-8501, Japan.
(3)Department of Biochemistry, Faculty of Pharmacy, Kabul University, Jamal Mina,
Aliabad, Kabul, Afghanistan.
(4)Department of Peripheral Nervous System Research, National Institute of
Neuroscience, National Center of Neurology and Psyhicatry, 4-1-1 Ogawa-Higashi,
Kodaira, Tokyo, 187-8502, Japan.
(5)Department of Clinical Pharmacology and Therapeutics, Kyoto University
Hospital, 54 Shogoin-Kawahara-cho, Sakyo-ku, Kyoto, 606-8507, Japan.
tknakaga@kuhp.kyoto-u.ac.jp.

Impairment of peripheral neurons by anti-cancer agents, including taxanes and
platinum derivatives, has been considered to be a major cause of
chemotherapy-induced peripheral neuropathy (CIPN), however, the precise
underlying mechanisms are not fully understood. Here, we examined the direct
effects of anti-cancer agents on Schwann cells. Exposure of primary cultured rat 
Schwann cells to paclitaxel (0.01 μM), cisplatin (1 μM), or oxaliplatin (3 μM)
for 48 h induced cytotoxicity and reduced myelin basic protein expression at
concentrations lower than those required to induce neurotoxicity in cultured rat 
dorsal root ganglion (DRG) neurons. Similarly, these anti-cancer drugs disrupted 
myelin formation in Schwann cell/DRG neuron co-cultures without affecting nerve
axons. Cisplatin and oxaliplatin, but not paclitaxel, caused mitochondrial
dysfunction in cultured Schwann cells. By contrast, paclitaxel led to
dedifferentiation of Schwann cells into an immature state, characterized by
increased expression of p75 and galectin-3. Consistent with in vitro findings,
repeated injection of paclitaxel increased expression of p75 and galectin-3 in
Schwann cells within the mouse sciatic nerve. These results suggest that taxanes 
and platinum derivatives impair Schwan cells by inducing dedifferentiation and
mitochondrial dysfunction, respectively, which may be important in the
development of CIPN in conjunction with their direct impairment in peripheral
neurons.

DOI: 10.1038/s41598-017-05784-1 
PMCID: PMC5519765
PMID: 28729624 


104. Neuroreport. 2017 Sep 6;28(13):814-821. doi: 10.1097/WNR.0000000000000831.

Analysis of neural crest cells from Charcot-Marie-Tooth disease patients
demonstrates disease-relevant molecular signature.

Kitani-Morii F(1), Imamura K, Kondo T, Ohara R, Enami T, Shibukawa R, Yamamoto T,
Sekiguchi K, Toguchida J, Mizuno T, Nakagawa M, Inoue H.

Author information: 
(1)aCenter for iPS Cells for Research and Application (CiRA) bInstitute for
Frontier Medical Sciences, Kyoto University cDepartment of Neurology dNorth
Medical Center, Kyoto Prefectural University of Medicine, Kyoto, Japan.

Charcot-Marie-Tooth disease (CMT) is the most common inherited neuropathy. The
majority of CMT is demyelinating type (demyelinating CMT) caused by Schwann cell 
involvement. Although a large number of genes responsible for demyelinating CMT
have been found, the common molecular target of the pathophysiology caused by
these different genes in demyelinating CMT is still unknown. We generated induced
pluripotent stem cells (iPSCs) from healthy controls and patients with
demyelinating CMT caused by duplication in peripheral myelin protein 22 kDa
(PMP22) or point mutations in myelin protein zero (MPZ) or early growth response 
2 (EGR2). iPSCs were differentiated into neural crest cells, progenitors of
Schwann cells, followed by purification using the neural crest cell markers p75
and human natural killer-1. To identify a disease-relevant molecular signature at
the early stage of demyelinating CMT, we conducted global gene expression
analysis of iPSC-derived neural crest cells and found that a glutathione-mediated
detoxification pathway was one of the related pathways in demyelinating CMT. mRNA
expression of glutathione S-transferase theta 2 (GSTT2), encoding an important
enzyme for glutathione-mediated detoxification, and production of reactive oxygen
species were increased in demyelinating CMT. Our study suggested that
patient-iPSC-derived neural crest cells could be a cellular model for
investigating genetically heterogeneous disease CMT and might provide a
therapeutic target for the disease.

DOI: 10.1097/WNR.0000000000000831 
PMID: 28704293  [Indexed for MEDLINE]


105. Cell Death Dis. 2017 Jul 13;8(7):e2922. doi: 10.1038/cddis.2017.306.

p75NTR antagonists attenuate photoreceptor cell loss in murine models of
retinitis pigmentosa.

Platón-Corchado M(1), Barcelona PF(2), Jmaeff S(2), Marchena M(1),
Hernández-Pinto AM(1), Hernández-Sánchez C(1), Saragovi HU(2), de la Rosa EJ(1).

Author information: 
(1)Centro de Investigaciones Biológicas, CSIC, Madrid, Spain.
(2)Lady Davis Institute-Jewish General Hospital, McGill University, Montreal, QC,
Canada.

ProNGF signaling through p75NTR has been associated with neurodegenerative
disorders. Retinitis pigmentosa (RP) comprises a group of inherited retinal
dystrophies that causes progressive photoreceptor cell degeneration and death, at
a rate dependent on the genetic mutation. There are more than 300 mutations
causing RP, and this is a challenge to therapy. Our study was designed to explore
a common mechanism for p75NTR in the progression of RP, and assess its potential 
value as a therapeutic target. The proNGF/p75NTR system is present in the
dystrophic retina of the rd10 RP mouse model. Compared with wild-type (WT)
retina, the levels of unprocessed proNGF were increased in the rd10 retina at
early degenerative stages, before the peak of photoreceptor cell death.
Conversely, processed NGF levels were similar in rd10 and WT retinas. ProNGF
remained elevated throughout the period of photoreceptor cell loss, correlating
with increased expression of α2-macroglobulin, an inhibitor of proNGF processing.
The neuroprotective effect of blocking p75NTR was assessed in organotypic retinal
cultures from rd10 and RhoP mouse models. Retinal explants treated with p75NTR
antagonists showed significantly reduced photoreceptor cell death, as determined 
by the terminal deoxynucleotidyl transferase-mediated dUTP nick-end labeling
(TUNEL) assay and by preservation of the thickness of the outer nuclear layer
(ONL), where photoreceptor nuclei are located. This effect was accompanied by
decreased retinal-reactive gliosis and reduced TNFα secretion. Use of p75NTR
antagonist THX-B
(1,3-diisopropyl-1-[2-(1,3-dimethyl-2,6-dioxo-1,2,3,6-tetrahydro-purin-7-yl)-acet
yl]-urea) in vivo in the rd10 and RhoP mouse models, by a single intravitreal or 
subconjunctival injection, afforded neuroprotection to photoreceptor cells, with 
preservation of the ONL. This study demonstrates a role of the p75NTR/proNGF axis
in the progression of RP, and validates these proteins as therapeutic targets in 
two different RP models, suggesting utility irrespective of etiology.

DOI: 10.1038/cddis.2017.306 
PMCID: PMC5550853
PMID: 28703796  [Indexed for MEDLINE]


106. J Biosci Bioeng. 2017 Nov;124(5):572-582. doi: 10.1016/j.jbiosc.2017.05.014. Epub
2017 Jul 8.

Transdifferentiation of brain-derived neurotrophic factor (BDNF)-secreting
mesenchymal stem cells significantly enhance BDNF secretion and Schwann cell
marker proteins.

Bierlein De la Rosa M(1), Sharma AD(2), Mallapragada SK(2), Sakaguchi DS(3).

Author information: 
(1)Department of Biomedical Sciences, College of Veterinary Medicine, Iowa State 
University, Ames, IA 50011, USA.
(2)Department of Chemical and Biological Engineering, Iowa State University,
Ames, IA 50011, USA; Neuroscience Program, Iowa State University, Ames, IA 50011,
USA.
(3)Department of Biomedical Sciences, College of Veterinary Medicine, Iowa State 
University, Ames, IA 50011, USA; Department of Genetics, Development and Cell
Biology, Iowa State University, Ames, IA 50011, USA; Neuroscience Program, Iowa
State University, Ames, IA 50011, USA. Electronic address: dssakagu@iastate.edu.

The use of genetically modified mesenchymal stem cells (MSCs) is a rapidly
growing area of research targeting delivery of therapeutic factors for
neuro-repair. Cells can be programmed to hypersecrete various growth/trophic
factors such as brain-derived neurotrophic factor (BDNF), glial cell line-derived
neurotrophic factor (GDNF), and nerve growth factor (NGF) to promote regenerative
neurite outgrowth. In addition to genetic modifications, MSCs can be subjected to
transdifferentiation protocols to generate neural cell types to physically and
biologically support nerve regeneration. In this study, we have taken a novel
approach by combining these two unique strategies and evaluated the impact of
transdifferentiating genetically modified MSCs into a Schwann cell-like
phenotype. After 8 days in transdifferentiation media, approximately 30-50% of
transdifferentiated BDNF-secreting cells immunolabeled for Schwann cell markers
such as S100β, S100, and p75NTR. An enhancement was observed 20 days after
inducing transdifferentiation with minimal decreases in expression levels. BDNF
production was quantified by ELISA, and its biological activity tested via the
PC12-TrkB cell assay. Importantly, the bioactivity of secreted BDNF was verified 
by the increased neurite outgrowth of PC12-TrkB cells. These findings demonstrate
that not only is BDNF actively secreted by the transdifferentiated BDNF-MSCs, but
also that it has the capacity to promote neurite sprouting and regeneration.
Given the fact that BDNF production remained stable for over 20 days, we believe 
that these cells have the capacity to produce sustainable, effective, BDNF
concentrations over prolonged time periods and should be tested within an in vivo
system for future experiments.

Copyright © 2017 The Society for Biotechnology, Japan. Published by Elsevier B.V.
All rights reserved.

DOI: 10.1016/j.jbiosc.2017.05.014 
PMID: 28694020  [Indexed for MEDLINE]


107. J Psychiatr Res. 2017 Nov;94:78-87. doi: 10.1016/j.jpsychires.2017.06.012. Epub
2017 Jun 30.

Brain-derived neurotrophic factor signaling plays a role in resilience to stress 
promoted by isoquinoline in defeated mice.

Pesarico AP(1), Rosa SG(1), Martini F(1), Goulart TA(1), Zeni G(1), Nogueira
CW(2).

Author information: 
(1)Laboratório de Síntese, Reatividade e Avaliação Farmacológica e Toxicológica
de Organocalcogênios, Departamento de Bioquímica e Biologia Molecular, Centro de 
Ciências Naturais e Exatas, Universidade Federal de Santa Maria, CEP 97105-900,
Santa Maria, Rio Grande do Sul, Brazil.
(2)Laboratório de Síntese, Reatividade e Avaliação Farmacológica e Toxicológica
de Organocalcogênios, Departamento de Bioquímica e Biologia Molecular, Centro de 
Ciências Naturais e Exatas, Universidade Federal de Santa Maria, CEP 97105-900,
Santa Maria, Rio Grande do Sul, Brazil. Electronic address: criswn@ufsm.br.

Certain stressful life events have been associated with the onset of depression. 
This study aims to investigate if 7-fluoro-1,3-diphenylisoquinoline-1-amine
(FDPI) is effective against social avoidance induced by social defeat stress
model in mice. Furthermore, it was investigated the effects of FDPI in the mouse 
prefrontal cortical plasticity-related proteins and some parameters of toxicity. 
Adult Swiss mice were subjected to social defeat stress for 10 days. Two
protocols with FDPI were carried out: 1- FDPI (25 mg/kg, intragastric) was
administered to mice 24 h after the last social defeat stress episode; 2- FDPI
(1-25 mg/kg, intragastric) was administered to mice once a day for 10 days
concomitant with the social defeat stress. The mice performed social avoidance
and locomotor tests. The prefrontal cortical protein contents of kinase B (Akt), 
extracellular signal-regulated kinase (ERK), cAMP-response element binding
protein (CREB), pro-brain-derived neurotrophic factor (proBDNF), p75NTR, neuronal
nuclear protein (NeuN) and nuclear factor-κB (NF-κB) were determined in mice. A
single administration of FDPI (25 mg/kg) partially protected against social
avoidance induced by stress in mice. Repeated administration of FDPI (25 mg/kg)
protected against social avoidance induced by stress in mice. Social defeat
stress decreased the protein contents of p75NTR, NeuN and the pERK/ERK ratio but 
increased those of proBDNF and the pCREB/CREB ratio, without changing that of
NF-κB. Repeated administration of FDPI modulated signaling pathways altered by
social defeat stress in mice. The present findings demonstrate that FDPI promoted
resilience to stress in mice.

Copyright © 2017 Elsevier Ltd. All rights reserved.

DOI: 10.1016/j.jpsychires.2017.06.012 
PMID: 28688339  [Indexed for MEDLINE]


108. eNeuro. 2017 Jul 4;4(3). pii: ENEURO.0142-17.2017. doi:
10.1523/ENEURO.0142-17.2017. eCollection 2017 May-Jun.

A Brain-Derived Neurotrophic Factor-Based p75NTR Peptide Mimetic Ameliorates
Experimental Autoimmune Neuritis Induced Axonal Pathology and Demyelination.

Gonsalvez DG(1), Tran G(2), Fletcher JL(1), Hughes RA(3), Hodgkinson S(2), Wood
RJ(1), Yoo SW(1), De Silva M(1), Agnes WW(1), McLean C(4), Kennedy P(4),
Kilpatrick TJ(1), Murray SS(1), Xiao J(1).

Author information: 
(1)Department of Anatomy and Neuroscience, The University of Melbourne, VIC 3010,
Australia.
(2)Liverpool Hospital, The University of New South Wales, NSW 2170, Australia.
(3)Department of Pharmacology and Therapeutics, The University of Melbourne, VIC 
3010, Australia.
(4)Victorian Neuromuscular Laboratory Services, Alfred Health, VIC 3004,
Australia.

Axonal damage and demyelination are major determinants of disability in patients 
with peripheral demyelinating neuropathies. The neurotrophin family of growth
factors are essential for the normal development and myelination of the
peripheral nervous system (PNS), and as such are potential therapeutic candidates
for ameliorating axonal and myelin damage. In particular, BDNF promotes
peripheral nerve myelination via p75 neurotrophin receptor (p75NTR) receptors.
Here, we investigated the therapeutic efficacy of a small structural mimetic of
the region of BDNF that binds to p75NTR (cyclo-dPAKKR) in experimental autoimmune
neuritis (EAN), an established animal model of peripheral demyelinating
neuropathy. Examination of rodents induced with EAN revealed that p75NTR is
abundantly expressed in affected peripheral nerves. We found that systemic
administration of cyclo-dPAKKR ameliorates EAN disease severity and accelerates
recovery. Animals treated with cyclo-dPAKKR displayed significantly better motor 
performance compared to control animals. Histological assessment revealed that
cyclo-dPAKKR administration limits the extent of inflammatory demyelination and
axonal damage, and protects against the disruption of nodal architecture in
affected peripheral nerves. In contrast, a structural control peptide of
cyclo-dPAKKR exerted no influence. Moreover, all the beneficial effects of
cyclo-dPAKKR in EAN are abrogated in p75NTR heterozygous mice, strongly
suggesting a p75NTR-dependent effect. Taken together, our data demonstrate that
cyclo-dPAKKR ameliorates functional and pathological defects of EAN in a
p75NTR-dependant manner, suggesting that p75NTR is a therapeutic target to
consider for future treatment of peripheral demyelinating diseases and targeting 
of p75NTR is a strategy worthy of further investigation.

DOI: 10.1523/ENEURO.0142-17.2017 
PMCID: PMC5496185
PMID: 28680965  [Indexed for MEDLINE]


109. J Vis Exp. 2017 Jun 14;(124). doi: 10.3791/55794.

Hypoxic Preconditioning of Marrow-derived Progenitor Cells As a Source for the
Generation of Mature Schwann Cells.

Tsui YP(1), Mung AK(1), Chan YS(1), Shum DK(1), Shea GK(2).

Author information: 
(1)School of Biomedical Sciences, The University of Hong Kong.
(2)Department of Orthopaedics and Traumatology, The University of Hong Kong;
gkshea@hku.hk.

This manuscript describes a means to enrich for neural progenitors from the
marrow stromal cell (MSC) population and thereafter to direct them to the mature 
Schwann cell fate. We subjected rat and human MSCs to transient hypoxic
conditions (1% oxygen for 16 h) followed by expansion as neurospheres upon
low-attachment substratum with epidermal growth factor (EGF)/basic fibroblast
growth factor (bFGF) supplementation. Neurospheres were seeded onto
poly-D-lysine/laminin-coated tissue culture plastic and cultured in a gliogenic
cocktail containing β-Heregulin, bFGF, and platelet-derived growth factor (PDGF) 
to generate Schwann cell-like cells (SCLCs). SCLCs were directed to fate
commitment via coculture for 2 weeks with purified dorsal root ganglia (DRG)
neurons obtained from E14-15 pregnant Sprague Dawley rats. Mature Schwann cells
demonstrate persistence in S100β/p75 expression and can form myelin segments.
Cells generated in this manner have potential applications in autologous cell
transplantation following spinal cord injury, as well as in disease modeling.

DOI: 10.3791/55794 
PMCID: PMC5608432 [Available on 2019-06-14]
PMID: 28654046  [Indexed for MEDLINE]


110. PLoS Negl Trop Dis. 2017 Jun 21;11(6):e0005687. doi:
10.1371/journal.pntd.0005687. eCollection 2017 Jun.

The formation of lipid droplets favors intracellular Mycobacterium leprae
survival in SW-10, non-myelinating Schwann cells.

Jin SH(1)(2), An SK(2), Lee SB(1).

Author information: 
(1)Institute of Hansen's Disease, Department of Pathology, College of Medicine,
The Catholic University of Korea, 222 Banpo-daero, Seocho-gu, Seoul, Republic of 
Korea.
(2)Research Institute for Molecular-targeted Drugs, Department of Cosmetics
Engineering, Konkuk University, 120 Neungdong-ro, Gwangjin-gu, Seoul, Republic of
Korea.

Leprosy is a chronic infectious disease that is caused by the obligate
intracellular pathogen Mycobacterium leprae (M.leprae), which is the leading
cause of all non-traumatic peripheral neuropathies worldwide. Although both
myelinating and non-myelinating Schwann cells are infected by M.leprae in
patients with lepromatous leprosy, M.leprae preferentially invades the
non-myelinating Schwann cells. However, the effect of M.leprae infection on
non-myelinating Schwann cells has not been elucidated. Lipid droplets (LDs) are
found in M.leprae-infected Schwann cells in the nerve biopsies of lepromatous
leprosy patients. M.leprae-induced LD formation favors intracellular M.leprae
survival in primary Schwann cells and in a myelinating Schwann cell line referred
to as ST88-14. In the current study, we initially characterized SW-10 cells and
investigated the effects of LDs on M.leprae-infected SW-10 cells, which are
non-myelinating Schwann cells. SW-10 cells express S100, a marker for cells from 
the neural crest, and NGFR p75, a marker for immature or non-myelinating Schwann 
cells. SW-10 cells, however, do not express myelin basic protein (MBP), a marker 
for myelinating Schwann cells, and myelin protein zero (MPZ), a marker for
precursor, immature, or myelinating Schwann cells, all of which suggests that
SW-10 cells are non-myelinating Schwann cells. In addition, SW-10 cells have
phagocytic activity and can be infected with M. leprae. Infection with M. leprae 
induces the formation of LDs. Furthermore, inhibiting the formation of M.
leprae-induced LD enhances the maturation of phagosomes containing live M.leprae 
and decreases the ATP content in the M. leprae found in SW-10 cells. These facts 
suggest that LD formation by M. leprae favors intracellular M. leprae survival in
SW-10 cells, which leads to the logical conclusion that M.leprae-infected SW-10
cells can be a new model for investigating the interaction of M.leprae with
non-myelinating Schwann cells.

DOI: 10.1371/journal.pntd.0005687 
PMCID: PMC5495515
PMID: 28636650  [Indexed for MEDLINE]


111. Neuroscience. 2017 Aug 15;357:75-83. doi: 10.1016/j.neuroscience.2017.05.053.
Epub 2017 Jun 14.

Myelin-induced inhibition in a spiral ganglion organ culture - Approaching a
natural environment in vitro.

Kramer B(1), Tropitzsch A(1), Müller M(2), Löwenheim H(1).

Author information: 
(1)Department of Otorhinolaryngology - Head and Neck Surgery, Hearing Research
Centre Tübingen (THRC), University Tübingen, Germany.
(2)Department of Otorhinolaryngology - Head and Neck Surgery, Hearing Research
Centre Tübingen (THRC), University Tübingen, Germany. Electronic address:
marcus.mueller@uni-tuebingen.de.

The performance of a cochlear implant depends on the defined interaction between 
afferent neurons of the spiral ganglion and the inserted electrode. Neurite
outgrowth can be induced by neurotrophins such as brain-derived neurotrophic
factor (BDNF) via tropomyosin kinase receptor B (TrkB). However, neurotrophin
signaling through the p75 neurotrophin receptor (p75) inhibits neurite outgrowth 
in the presence of myelin. Organotypic cultures derived from postnatal (P3-5)
mice were used to study myelin-induced inhibition in the cochlear spiral
ganglion. Neurite outgrowth was analyzed and quantified utilizing an adapted
Sholl analysis. Stimulation of neurite outgrowth was quantified after application
of BDNF, the selective TrkB agonist 7,8-dihydroxyflavone (7,8-DHF) and a
selective inhibitor of the Rho-associated kinase (Y27632), which inhibits the p75
pathway. Myelin-induced inhibition was assessed by application of
myelin-associated glycoprotein (MAG-Fc) to stimulate the inhibitory p75 pathway. 
Inhibition of neurite outgrowth was achieved by the selective TrkB inhibitor
K252a. Stimulation of neurite outgrowth was observed after treatment with BDNF,
7,8 DHF and a combination of BDNF and Y27632. The 7,8-DHF-induced growth effects 
could be inhibited by K252a. Furthermore, inhibition of neurite outgrowth was
observed after supplementation with MAG-Fc. Myelin-induced inhibition could be
overcome by 7,8-DHF and the combination of BDNF and Y27632. In this study,
myelin-induced inhibition of neurite outgrowth was established in a spiral
ganglion model. We reveal that 7,8-DHF is a viable novel compound for the
stimulation of neurite outgrowth in a myelin-induced inhibitory environment. The 
combination of TrkB stimulation and ROCK inhibition can be used to overcome
myelin inhibition.

Copyright © 2017 IBRO. Published by Elsevier Ltd. All rights reserved.

DOI: 10.1016/j.neuroscience.2017.05.053 
PMID: 28596120  [Indexed for MEDLINE]


112. Hum Mol Genet. 2017 Sep 1;26(17):3313-3326. doi: 10.1093/hmg/ddx216.

Mitochondrial deficits and abnormal mitochondrial retrograde axonal transport
play a role in the pathogenesis of mutant Hsp27-induced Charcot Marie Tooth
Disease.

Kalmar B(1), Innes A(1)(2), Wanisch K(3), Kolaszynska AK(1), Pandraud A(2)(3),
Kelly G(4), Abramov AY(2), Reilly MM(2)(3), Schiavo G(1), Greensmith L(1)(2).

Author information: 
(1)Sobell Department of Motor Neuroscience and Movement Disorders.
(2)MRC Centre for Neuromuscular Diseases.
(3)Department of Molecular Neuroscience, UCL Institute of Neurology, Queen Square
House, Queen Square, London WC1N 3BG, UK.
(4)Bioinformatics and Biostatistics Science Technology Platform, The Francis
Crick Institute, London NW1?1AT, UK.

Mutations in the small heat shock protein Hsp27, encoded by the HSPB1 gene, have 
been shown to cause Charcot Marie Tooth Disease type 2 (CMT-2) or distal
hereditary motor neuropathy (dHMN). Protein aggregation and axonal transport
deficits have been implicated in the disease. In this study, we conducted
analysis of bidirectional movements of mitochondria in primary motor neuron axons
expressing wild type and mutant Hsp27. We found significantly slower retrograde
transport of mitochondria in Ser135Phe, Pro39Leu and Arg140Gly mutant Hsp27
expressing motor neurons than in wild type Hsp27 neurons, although anterograde
movement velocities remained normal. Retrograde transport of other important
cargoes, such as the p75 neurotrophic factor receptor was minimally altered in
mutant Hsp27 neurons, implicating that axonal transport deficits primarily affect
mitochondria and the axonal transport machinery itself is less affected.
Investigation of mitochondrial function revealed a decrease in mitochondrial
membrane potential in mutant Hsp27 expressing motor axons, as well as a reduction
in mitochondrial complex 1 activity, increased vulnerability of mitochondria to
mitochondrial stressors, leading to elevated superoxide release and reduced
mitochondrial glutathione (GSH) levels, although cytosolic GSH remained normal.
This mitochondrial redox imbalance in mutant Hsp27 motor neurons is likely to
cause low level of oxidative stress, which in turn will contribute to, and indeed
may be the underlying cause of the deficits in mitochondrial axonal transport.
Together, these findings suggest that the mitochondrial abnormalities in mutant
Hsp27-induced neuropathies may be a primary cause of pathology, leading to
further deficits in the mitochondrial axonal transport and onset of disease.

© The Author 2017. Published by Oxford University Press.

DOI: 10.1093/hmg/ddx216 
PMCID: PMC5808738
PMID: 28595321  [Indexed for MEDLINE]


113. Alzheimers Res Ther. 2017 Jun 6;9(1):40. doi: 10.1186/s13195-017-0265-7.

Recommendations for cerebrospinal fluid collection for the analysis by ELISA of
neurogranin trunc P75, α-synuclein, and total tau in combination with
Aβ(1-42)/Aβ(1-40).

Vanderstichele H(1), Demeyer L(2), Janelidze S(3), Coart E(4), Stoops E(2),
Mauroo K(2), Herbst V(5), François C(2), Hansson O(3)(6).

Author information: 
(1)ADx NeuroSciences, Technologiepark 4, Gent, Belgium.
Hugo.vanderstichele@adxneurosciences.com.
(2)ADx NeuroSciences, Technologiepark 4, Gent, Belgium.
(3)Clinical Memory Research Unit, Department of Clinical Sciences, Lund
University, Malmö, Sweden.
(4)IDDI, Louvain-la-Neuve, Belgium.
(5)Euroimmun Medizinische Labordiagnostika, Lübeck, Germany.
(6)Memory Clinic, Skåne University Hospital, Skåne, Sweden.

BACKGROUND: The pathophysiology of neurodegeneration is complex. Its diagnosis
requires an early identification of sequential changes in several hallmarks in
the brains of affected subjects. The presence of brain pathology can be
visualized in the cerebrospinal fluid (CSF) by protein profiling. It is clear
that the field of Alzheimer's disease (AD) will benefit from an integration of
algorithms including CSF concentrations of individual proteins, especially as an 
aid in clinical decision-making or to improve patient enrolment in clinical
trials. The protein profiling approach requires standard operating procedures for
collection and storage of CSF which must be easy to integrate into a routine
clinical lab environment. Our study provides recommendations for analysis of
neurogranin trunc P75, α-synuclein, and tau, in combination with the ratio of
β-amyloid Aβ(1-42)/Aβ(1-40).
METHODS: Protocols for CSF collection were compared with CSF derived from
subjects with normal pressure hydrocephalus (n = 19). Variables included
recipient type (collection, storage), tube volume, and addition of detergents at 
the time of collection. CSF biomarker analysis was performed with enzyme-linked
immunosorbent assays (ELISAs). Data were analyzed with linear repeated measures
and mixed effects models.
RESULTS: Adsorption to recipients is lower for neurogranin trunc P75,
α-synuclein, and tau (<10%), as compared to Aβ(1-42). For neurogranin trunc P75
and total tau, there is still an effect on analyte concentrations as a function
of the tube volume. Protocol-related differences for Aβ(1-42) can be normalized
at the (pre-)analytical level using the ratio Aβ(1-42)/Aβ(1-40), but not by using
the ratio Aβ(1-42)/tau. The addition of detergent at the time of collection
eliminates differences due to adsorption.
CONCLUSIONS: Our study recommends the use of low protein binding tubes for
quantification in CSF (without additives) of all relevant CSF biomarkers.
Pre-analytical factors have less effect on α-synuclein, neurogranin trunc P75,
and total tau, as compared to Aβ(1-42). The ratio of Aβ(1-42)/Aβ(1-40), but not
Aβ(1-42)/tau, can be used to adjust for pre-analytical differences in analyte
concentrations. Our study does not recommend the inclusion of detergents at the
time of collection of CSF. The present results provide an experimental basis for 
new recommendations for parallel analysis of several proteins using one protocol 
for collection and storage of CSF.

DOI: 10.1186/s13195-017-0265-7 
PMCID: PMC5461747
PMID: 28587660  [Indexed for MEDLINE]


114. Front Mol Neurosci. 2017 May 18;10:147. doi: 10.3389/fnmol.2017.00147.
eCollection 2017.

Muscle Contraction Regulates BDNF/TrkB Signaling to Modulate Synaptic Function
through Presynaptic cPKCα and cPKCβI.

Hurtado E(1), Cilleros V(1), Nadal L(1), Simó A(1), Obis T(1), Garcia N(1),
Santafé MM(1), Tomàs M(1), Halievski K(2), Jordan CL(2), Lanuza MA(1), Tomàs
J(1).

Author information: 
(1)Unitat d'Histologia i Neurobiologia (UHNEUROB), Facultat de Medicina i
Ciències de la Salut, Universitat Rovira i VirgiliReus, Spain.
(2)Neuroscience Program, Michigan State UniversityMichigan, MI, United States.

The neurotrophin brain-derived neurotrophic factor (BDNF) acts via
tropomyosin-related kinase B receptor (TrkB) to regulate synapse maintenance and 
function in the neuromuscular system. The potentiation of acetylcholine (ACh)
release by BDNF requires TrkB phosphorylation and Protein Kinase C (PKC)
activation. BDNF is secreted in an activity-dependent manner but it is not known 
if pre- and/or postsynaptic activities enhance BDNF expression in vivo at the
neuromuscular junction (NMJ). Here, we investigated whether nerve and muscle cell
activities regulate presynaptic conventional PKC (cPKCα and βI) via BDNF/TrkB
signaling to modulate synaptic strength at the NMJ. To differentiate the effects 
of presynaptic activity from that of muscle contraction, we stimulated the
phrenic nerve of rat diaphragms (1 Hz, 30 min) with or without contraction
(abolished by μ-conotoxin GIIIB). Then, we performed ELISA, Western blotting,
qRT-PCR, immunofluorescence and electrophysiological techniques. We found that
nerve-induced muscle contraction: (1) increases the levels of mature BDNF protein
without affecting pro-BDNF protein or BDNF mRNA levels; (2) downregulates TrkB.T1
without affecting TrkB.FL or p75 neurotrophin receptor (p75) levels; (3)
increases presynaptic cPKCα and cPKCβI protein level through TrkB signaling; and 
(4) enhances phosphorylation of cPKCα and cPKCβI. Furthermore, we demonstrate
that cPKCβI, which is exclusively located in the motor nerve terminals, increases
activity-induced acetylcholine release. Together, these results show that
nerve-induced muscle contraction is a key regulator of BDNF/TrkB signaling
pathway, retrogradely activating presynaptic cPKC isoforms (in particular cPKCβI)
to modulate synaptic function. These results indicate that a decrease in
neuromuscular activity, as occurs in several neuromuscular disorders, could
affect the BDNF/TrkB/PKC pathway that links pre- and postsynaptic activity to
maintain neuromuscular function.

DOI: 10.3389/fnmol.2017.00147 
PMCID: PMC5436293
PMID: 28572757 


115. Glia. 2017 Aug;65(8):1376-1394. doi: 10.1002/glia.23170. Epub 2017 Jun 1.

The novel synthetic microneurotrophin BNN27 protects mature oligodendrocytes
against cuprizone-induced death, through the NGF receptor TrkA.

Bonetto G(1)(2), Charalampopoulos I(3), Gravanis A(2)(3), Karagogeos D(1)(2).

Author information: 
(1)Department of Basic Science, Faculty of Medicine, University of Crete, Crete, 
Greece.
(2)Institute of Molecular Biology & Biotechnology - FoRTH, Heraklion, Crete,
Greece.
(3)Department of Pharmacology, Faculty of Medicine, University of Crete, Crete,
Greece.

BNN27, a member of a chemical library of C17-spiroepoxy derivatives of the
neurosteroid DHEA, has been shown to regulate neuronal survival through its
selective interaction with NGF receptors (TrkA and p75NTR ), but its role on
glial populations has not been studied. Here, we present evidence that BNN27
provides trophic action (rescue from apoptosis), in a TrkA-dependent manner, to
mature oligodendrocytes when they are challenged with the cuprizone toxin in
culture. BNN27 treatment also increases oligodendrocyte maturation and diminishes
microglia activation in vitro. The effect of BNN27 in the cuprizone mouse model
of demyelination in vivo has also been investigated. In this model, that does not
directly involve the adaptive immune system, BNN27 can protect from demyelination
without affecting the remyelinating process. BNN27 preserves mature
oligodendrocyte during demyelination, while reducing microgliosis and
astrogliosis. Our findings suggest that BNN27 may serve as a lead molecule to
develop neurotrophin-like blood-brain barrier (BBB)-permeable protective agents
of oligodendrocyte populations and myelin, with potential applications in the
treatment of demyelinating disorders.

© 2017 Wiley Periodicals, Inc.

DOI: 10.1002/glia.23170 
PMID: 28567989  [Indexed for MEDLINE]


116. J Spinal Cord Med. 2018 May;41(3):281-291. doi: 10.1080/10790268.2017.1329075.
Epub 2017 May 25.

Optimized methods for rapidly dissecting spinal cords and harvesting spinal motor
neurons with high survival and purity from rats at different embryonic stages.

Chen S(1), Tian R(1), Li H(2), Chen M(1), Zhang H(1), Lin D(1)(2).

Author information: 
(1)a Guangdong Provincial Hospital of Chinese Medicine , Guangdong Provincial
Academy of Chinese Medical Sciences , Guangzhou , China.
(2)b Guangzhou University of Chinese Medicine , Guangzhou , China.

STUDY DESIGN: Experimental study, protocol optimization.
OBJECTIVES: To investigate and compare the isolation of spinal motor neurons from
embryonic rats at different embryonic stages, and develop optimized methods for
rapidly dissecting spinal cords and harvesting spinal motor neurons with high
survival and purity.
SETTING: Guangdong Provincial Academy of Chinese Medical Sciences, Guangzhou,
China.
METHODS: Embryonic rats at different embryonic stages (12-18 days) were used to
isolate spinal motor neurons. Their shape and corresponding dissection
procedures, time needed and skills were compared. After dissecting and
dissociating spinal cords, cells were randomly divided into immunopanning group
and control group, in which antibodies to p75NTR were used or not. After plating 
cells, different recipe were added at different stages in serum-free culture
media. Morphological features of cells were observed during development.
Immunoflurorescence assay was performed to indentify motor neurons and the
proportion of motor neurons in both control and immunopanning group were
evaluated and compared.
RESULTS: We summarized the operation essentials for rapid isolation of spinal
cords, as well as compared anatomical features and dissection procedures of
embryos at different embryonic stages, which help us to better evaluate the
developmental profile and isolate cells by adopting corresponding skills. Through
the fast isolation procedure and optimized culture media, cells grow in good
viability. Moreover, compared with control group, the purity of spinal motor
neurons in the immunopanning group was significantly increased, reaching a
proportion of over 95%.

DOI: 10.1080/10790268.2017.1329075 
PMCID: PMC6055952 [Available on 2019-05-01]
PMID: 28545340 


117. Hum Mol Genet. 2017 Aug 15;26(16):3144-3160. doi: 10.1093/hmg/ddx198.

7,8-dihydroxyflavone ameliorates cognitive and motor deficits in a Huntington's
disease mouse model through specific activation of the PLCγ1 pathway.

García-Díaz Barriga G(1)(2)(3), Giralt A(1)(2)(3), Anglada-Huguet M(1)(2)(3),
Gaja-Capdevila N(1)(2)(3), Orlandi JG(1)(2)(3), Soriano J(4)(5), Canals
JM(1)(2)(3), Alberch J(1)(2)(3).

Author information: 
(1)Departament de Biomedicina, Facultat de Medicina, Institut de Neurociències,
Universitat de Barcelona, Barcelona, Spain.
(2)Institut d'Investigacions Biomèdiques August Pi i Sunyer (IDIBAPS), Barcelona,
Spain.
(3)Centro de Investigación Biomédica en Red sobre Enfermedades Neurodegenerativas
(CIBERNED), Madrid, Spain.
(4)Departament de Física de la Matèria Condensada, Universitat de Barcelona,
Barcelona, Spain.
(5)Institute of Complex Systems (UBICS), Universitat de Barcelona, Barcelona,
Spain.

Huntington's disease (HD) is a fatal neurodegenerative disease with motor,
cognitive and psychiatric impairment. Dysfunctions in HD models have been related
to reduced levels of striatal brain-derived neurotrophic factor (BDNF) and
imbalance between its receptors TrkB and p75(NTR). Thus, molecules with activity 
on the BDNF/TrkB/p75 system can have therapeutic potential. 7,8-Dihydroxyflavone 
(7,8-DHF) was described as a TrkB agonist in several models of neuro-degenerative
diseases, however, its TrkB activation profile needs further investigation due to
its pleiotropic properties and divergence from BDNF effect. To investigate this, 
we used in vitro and in vivo models of HD to dissect TrkB activation upon 7,8-DHF
treatment. 7,8-DHF treatment in primary cultures showed phosphorylation of
TrkBY816 but not TrkBY515 with activation of the PLCγ1 pathway leading to
morphological and functional improvements. Chronic administration of 7,8-DHF
delayed motor deficits in R6/1 mice and reversed deficits on the Novel Object
Recognition Test (NORT) at 17 weeks. Morphological and biochemical analyses
revealed improved striatal levels of enkephalin, and prevention of striatal
volume loss. We found a TrkBY816 but not TrkBY515 phosphorylation recovery in
striatum concordant with in vitro results. Additionally, 7,8-DHF normalized
striatal levels of induced and neuronal nitric oxide synthase (iNOS and nNOS,
respectively) and ameliorated the imbalance of p75/TrkB. Our results provide new 
insights into the mechanism of action of 7,8-DHF suggesting that its effect
through the TrkB receptor in striatum is via selective phosphorylation of its
Y816 residue and activation of PLCγ1 pathway, but pleiotropic effects of the drug
also contribute to its therapeutic potential.

© The Author 2017. Published by Oxford University Press. All rights reserved. For
Permissions, please email: journals.permissions@oup.com.

DOI: 10.1093/hmg/ddx198 
PMID: 28541476  [Indexed for MEDLINE]


118. Antioxid Redox Signal. 2018 Jun 20;28(18):1587-1602. doi: 10.1089/ars.2016.6966. 
Epub 2017 Jun 26.

Nitration and Glycation Turn Mature NGF into a Toxic Factor for Motor Neurons: A 
Role for p75NTR and RAGE Signaling in ALS.

Kim MJ(1), Vargas MR(1), Harlan BA(1), Killoy KM(1), Ball LE(1), Comte-Walters
S(1), Gooz M(2), Yamamoto Y(3), Beckman JS(4), Barbeito L(5), Pehar M(1).

Author information: 
(1)1 Department of Cell and Molecular Pharmacology and Experimental Therapeutics,
Medical University of South Carolina , Charleston, South Carolina.
(2)2 Department of Drug Discovery and Biomedical Sciences, Medical University of 
South Carolina , Charleston, South Carolina.
(3)3 Department of Biochemistry and Molecular Vascular Biology, Kanazawa
University Graduate School of Medical Sciences , Kanazawa, Japan .
(4)4 Department of Biochemistry and Biophysics, Linus Pauling Institute,
Environmental Health Sciences Center, Oregon State University , Corvallis,
Oregon.
(5)5 Institut Pasteur de Montevideo , Montevideo, Uruguay .

INTRODUCTION: Glycating stress can occur together with oxidative stress during
neurodegeneration and contribute to the pathogenic mechanism. Nerve growth factor
(NGF) accumulates in several neurodegenerative diseases. Besides promoting
survival, NGF can paradoxically induce cell death by signaling through the p75
neurotrophin receptor (p75NTR). The ability of NGF to induce cell death is
increased by nitration of its tyrosine residues under conditions associated with 
increased peroxynitrite formation.
AIMS: Here we investigated whether glycation also changes the ability of NGF to
induce cell death and assessed the ability of post-translational modified NGF to 
signal through the receptor for advanced glycation end products (RAGEs). We also 
explored the potential role of RAGE-p75NTR interaction in the motor neuron death 
occurring in amyotrophic lateral sclerosis (ALS) models.
RESULTS: Glycation promoted NGF oligomerization and ultimately allowed the
modified neurotrophin to signal through RAGE and p75NTR to induce motor neuron
death at low physiological concentrations. A similar mechanism was observed for
nitrated NGF. We provide evidence for the interaction of RAGE with p75NTR at the 
cell surface. Moreover, we observed that post-translational modified NGF was
present in the spinal cord of an ALS mouse model. In addition, NGF signaling
through RAGE and p75NTR was involved in astrocyte-mediated motor neuron toxicity,
a pathogenic feature of ALS.
INNOVATION: Oxidative modifications occurring under stress conditions can enhance
the ability of mature NGF to induce neuronal death at physiologically relevant
concentrations, and RAGE is a new p75NTR coreceptor contributing to this pathway.
CONCLUSION: Our results indicate that NGF-RAGE/p75NTR signaling may be a
therapeutic target in ALS. Antioxid. Redox Signal. 28, 1587-1602.

DOI: 10.1089/ars.2016.6966 
PMCID: PMC5962334 [Available on 2019-06-20]
PMID: 28537420 


119. Mol Med Rep. 2017 Jul;16(1):435-440. doi: 10.3892/mmr.2017.6614. Epub 2017 May
19.

Effects of exercise on mature or precursor brain‑derived neurotrophic factor
pathways in ovariectomized rats.

Park JK(1), Hong YP(2), Lee SJ(3).

Author information: 
(1)Division of Exercise and Health Science, College of Arts and Physical
Education, Incheon National University, Incheon 22012, Republic of Korea.
(2)Health Education Laboratory, Department of Physical Education, Korea National 
Sport University, Seoul 05541, Republic of Korea.
(3)Department of Physical Education, College of Health, Social Welfare and
Education, Tong Myong University, Busan 48520, Republic of Korea.

Ovariectomy (OVX) is a method used to block estrogen in female rats that induces 
hippocampal dysfunction and affects brain‑derived neurotrophic factor (BDNF)
pathways. The majority of previous studies investigating OVX focused on BDNF
expression in the hippocampus and cognitive function. The present study focused
on the pathways of each BDNF type, precursor (proBDNF) and mature (mBDNF), and
the effects of regular exercise in the hippocampus of ovariectomized rats. Female
Sprague‑Dawely rats were used and OVX surgery was performed. After 1 week of
recovery from surgery, two groups of rats that received OVX surgery were
subjected to regular treadmill exercise for 8 weeks. The results of protein
levels by western blotting indicated that the expression of proBDNF, p75
neurotrophin receptor (p75NTR) and c‑Jun N‑terminal protein kinase (JNK) was
increased, and mBDNF, tropomyosin‑related kinase B (TrkB) and nuclear factor‑κB
expression was significantly reduced in the OVX control group compared with the
sham control group SC (P<0.05). Thus, the survival pathway by mBDNF was impaired 
and the pro‑apoptotic response was activated by increased JNK expression due to
proBDNF‑p75NTR binding in the hippocampus of ovariectomized rats. By contrast,
exercise reduced activation of the pro‑apoptotic response and increased
mBDNF‑TrkB expression in the hippocampus of ovariectomized rats. Thus, regular
exercise may increase the activation of survival pathways via mBDNF and reducing 
the activation of the pro‑apoptotic pathway of proBDNF in the hippocampus of
ovariectomized rats.

DOI: 10.3892/mmr.2017.6614 
PMID: 28534952  [Indexed for MEDLINE]


120. Mol Med Rep. 2017 Jul;16(1):95-100. doi: 10.3892/mmr.2017.6585. Epub 2017 May 16.

Differentiation of nestin‑negative human hair follicle outer root sheath cells
into neurons in vitro.

Wu W(1), Wu XL(1), Ji YQ(2), Gao Z(1).

Author information: 
(1)Department of Plastic and Reconstructive Surgery, Shanghai Ninth People's
Hospital, Shanghai Jiao Tong University School of Medicine, Shanghai 200011, P.R.
China.
(2)Department of Plastic and Reconstructive Surgery, Shanghai General Hospital,
Shanghai 200080, P.R. China.

A specialized quiescent population of hair follicle stem cells, residing in the
hair follicle outer root sheath cells (ORSCs), has previously demonstrated
pluripotency for differentiation into neural stem cells (NSCs). A previous study 
indicated that nestin‑positive hair follicle ORSCs are able to differentiate into
neurons. However, little has been reported on the isolation of nestin‑negative
human ORSCs and whether they can successfully differentiate into neurons
in vitro. In the present study, nestin‑positive ORSCs were significantly reduced 
with a prolonged incubation time in vitro. Following 9 days of primary culture,
nestin‑expressing ORSCs disappeared entirely, and ORSCs remained nestin‑negative 
following 5 days of subculture. Notably, nestin was identified in ORSCs following
a three‑step process of neuro‑induction. In addition, neruodevelopmental markers 
were detected in the ORSC‑derived nestin‑positive spherical cell mass, including 
the induction of the neuronal specific markers growth associated protein‑43,
neurotensin receptor‑3 and p75 neurotrophin receptor, and also the gliocyte
markers, glial fibrillary acidic protein and S100. These sphere‑forming cells did
not express the mature neuron‑associated markers neurofilament medium, neuronal
nuclei and neuron‑specific enolase, which suggested that sphere‑forming cells may
preferentially differentiate into neural stem cell‑like cells as opposed to
mature neurons or neurogliocyte. In conclusion, ORSC‑driven neural
differentiation may be a suitable treatment strategy for neurodegenerative
diseases and may possess an important value in regenerative medicine.

DOI: 10.3892/mmr.2017.6585 
PMCID: PMC5482136
PMID: 28534946  [Indexed for MEDLINE]


121. Brain Res. 2017 Aug 1;1668:46-55. doi: 10.1016/j.brainres.2017.05.013. Epub 2017 
May 17.

ProBDNF inhibits proliferation, migration and differentiation of mouse neural
stem cells.

Li JY(1), Liu J(2), Manaph NPA(3), Bobrovskaya L(4), Zhou XF(3).

Author information: 
(1)School of Pharmacy and Medical Sciences, Division of Health Sciences, Sansom
Institute for Health Research, University of South Australia, Adelaide 5000, SA, 
Australia. Electronic address: jiayi.li@mymail.unisa.edu.au.
(2)Animal Research Centre, Kunming Medical University, Kunming, China.
(3)School of Pharmacy and Medical Sciences, Division of Health Sciences, Sansom
Institute for Health Research, University of South Australia, Adelaide 5000, SA, 
Australia.
(4)School of Pharmacy and Medical Sciences, Division of Health Sciences, Sansom
Institute for Health Research, University of South Australia, Adelaide 5000, SA, 
Australia. Electronic address: Larisa.Bobrovskaya@unisa.edu.au.

ProBDNF, a precursor of brain-derived neurotrophic factor (BDNF), is an important
regulator of neurodegeneration, hippocampal long-term depression, and synaptic
plasticity. ProBDNF and its receptors pan-neurotrophin receptor p75 (p75NTR),
vps10p domain-containing receptor Sortilin and tropomyosin receptor kinase B
(TrkB) are expressed in neuronal and glial cells. The role of proBDNF in
regulation of neurogenesis is not fully defined. This study aims to uncover the
function of proBDNF in regulating the differentiation, migration and
proliferation of mouse neural stem cells (NSCs) in vitro. We have found that
proBDNF and its receptors are constitutively expressed in NSCs when assessed by
immunocytochemistry and western blotting. MTT (3-[4,5-dimethylthiazol-2-yl]-2,5
diphenyl tetrazolium bromide) assay showed that exogenous proBDNF treatment
reduced mouse NSCs viability by 38% at 10ng/mL. The migration of NSCs was also
reduced by exogenous proBDNF treatment in a concentration-dependent manner (by
90% at 10ng/mL) but increased by anti-proBDNF antibody treatment (by 50%). BrdU
(5-Bromo-2'-Deoxyuridine) incorporation was performed for detection of newborn
cells. We have found that proBDNF significantly inhibited proliferation of NSCs
and reduced the number of differentiated neurons, oligodendrocytes and
astrocytes, while anti-proBDNF antibody treatment promoted proliferation and
differentiation of NSCs. In conclusion, proBDNF may oppose the functions of
mature BDNF by inhibiting the proliferation, differentiation and migration of
NSCs during development. Conversely, anti-proBDNF antibody treatment promoted
proliferation and differentiation of NSCs.

Copyright © 2017 Elsevier B.V. All rights reserved.

DOI: 10.1016/j.brainres.2017.05.013 
PMID: 28528122  [Indexed for MEDLINE]


122. J Neurosci. 2017 Jun 14;37(24):5885-5899. doi: 10.1523/JNEUROSCI.1822-16.2017.
Epub 2017 May 18.

Myelin-Associated Glycoprotein Inhibits Schwann Cell Migration and Induces Their 
Death.

Chaudhry N(1), Bachelin C(2), Zujovic V(2), Hilaire M(3), Baldwin KT(4), Follis
RM(5), Giger R(6), Carter BD(5), Baron-Van Evercooren A(2), Filbin MT(3).

Author information: 
(1)Department of Biological Sciences, Hunter College, City University of New
York, New York 10065, nagarathnamma.chaudhry@lehman.cuny.edu.
(2)Sorbonne Universités-UPMC 06, INSERM, CNRS, UMR ICM-75-1127-7225, 75013 Paris,
France.
(3)Department of Biological Sciences, Hunter College, City University of New
York, New York 10065.
(4)Department of Cell Biology, Duke University Medical Center, Durham, North
Carolina 27710.
(5)Department of Biochemistry, Vanderbilt Brain Institute, Vanderbilt University 
School of Medicine, Nashville, Tennessee 37232, and.
(6)Department of Cell and Developmental Biology, University of Michigan School of
Medicine, Ann Arbor, Michigan 48109.

Remyelination of CNS axons by Schwann cells (SCs) is not efficient, in part due
to the poor migration of SCs into the adult CNS. Although it is known that
migrating SCs avoid white matter tracts, the molecular mechanisms underlying this
exclusion have never been elucidated. We now demonstrate that myelin-associated
glycoprotein (MAG), a well known inhibitor of neurite outgrowth, inhibits rat SC 
migration and induces their death via γ-secretase-dependent regulated
intramembrane proteolysis of the p75 neurotrophin receptor (also known as p75
cleavage). Blocking p75 cleavage using inhibitor X (Inh X), a compound that
inhibits γ-secretase activity before exposing to MAG or CNS myelin improves SC
migration and survival in vitro Furthermore, mouse SCs pretreated with Inh X
migrate extensively in the demyelinated mouse spinal cord and remyelinate axons. 
These results suggest a novel role for MAG/myelin in poor SC-myelin interaction
and identify p75 cleavage as a mechanism that can be therapeutically targeted to 
enhance SC-mediated axon remyelination in the adult CNS.SIGNIFICANCE STATEMENT
Numerous studies have used Schwann cells, the myelin-making cells of the
peripheral nervous system to remyelinate adult CNS axons. Indeed, these
transplanted cells successfully remyelinate axons, but unfortunately they do not 
migrate far and so remyelinate only a few axons in the vicinity of the transplant
site. It is believed that if Schwann cells could be induced to migrate further
and survive better, they may represent a valid therapy for remyelination. We show
that myelin-associated glycoprotein or CNS myelin, in general, inhibit rodent
Schwann cell migration and induce their death via cleavage of the neurotrophin
receptor p75. Blockade of p75 cleavage using a specific inhibitor significantly
improves migration and survival of the transplanted Schwann cells in vivo.

Copyright © 2017 the authors 0270-6474/17/375885-15$15.00/0.

DOI: 10.1523/JNEUROSCI.1822-16.2017 
PMCID: PMC5473206
PMID: 28522736  [Indexed for MEDLINE]


123. eNeuro. 2017 May 16;4(3). pii: ENEURO.0307-16.2017. doi:
10.1523/ENEURO.0307-16.2017. eCollection 2017 May-Jun.

Purification and Characterization of Schwann Cells from Adult Human Skin and
Nerve.

Stratton JA(1)(2), Kumar R(1)(2), Sinha S(2), Shah P(1)(2), Stykel M(1)(2),
Shapira Y(3), Midha R(1)(3), Biernaskie J(1)(2)(4).

Author information: 
(1)Hotchkiss Brain Institute, University of Calgary, Calgary, Alberta T2N 4N1,
Canada.
(2)Department of Comparative Biology and Experimental Medicine Faculty of
Veterinary Medicine, University of Calgary, Calgary, Alberta T2N 4N1, Canada.
(3)Department of Clinical Neurosciences Cumming School of Medicine, University of
Calgary, Calgary, Alberta T2N 4N1, Canada.
(4)Alberta Children's Hospital Research Institute, University of Calgary,
Calgary, Alberta T2N 4N1, Canada.

Despite its modest capacity for regeneration, peripheral nervous system injury
often results in significant long-term disability. Supplementing peripheral
nervous system injury with autologous Schwann cells (SCs) may serve to rejuvenate
the postinjury environment to enhance regeneration and ultimately improve
functional outcomes. However, human nerve-derived SC (hN-SC) collection
procedures require invasive surgical resection. Here, we describe the
characterization of SCs from adult human skin (hSk-SCs) of four male donors
ranging between 27 and 46 years old. Within five weeks of isolating and culturing
adherent mixed skin cells, we were able to obtain 3-5 million purified SCs. We
found that hSk-SCs appeared transcriptionally indistinguishable from hN-SCs with 
both populations exhibiting expression of SC genes including: SOX10, SOX9, AP2A1,
CDH19, EGR1, ETV5, PAX3, SOX2, CX32, DHH, NECL4, NFATC4, POU3F1, S100B, and YY1. 
Phenotypic analysis of hSk-SCs and hN-SCs cultures revealed highly enriched
populations of SCs indicated by the high percentage of NES+ve, SOX10+ve, s100+ve 
and p75+ve cells, as well as the expression of a battery of other SC-associated
proteins (PAX3, CDH19, ETV5, SOX2, POU3F1, S100B, EGR2, and YY1). We further show
that both hSk-SCs and hN-SCs are capable of promoting axonal growth to similar
degrees and that a subset of both associate with regenerating axons and form
myelin following transplantation into the injured mouse sciatic nerve.
Interestingly, although the majority of both hSk-SCs and hN-SCs maintained SOX10 
immunoreactivity following transplant, only a subset of each activated the
promyelinating factor, POU3F1, and were able to myelinate. Taken together, we
demonstrate that adult hSk-SCs are genetically and phenotypically
indistinguishable to hN-SCs.

DOI: 10.1523/ENEURO.0307-16.2017 
PMCID: PMC5432758
PMID: 28512649  [Indexed for MEDLINE]


124. J Tissue Eng Regen Med. 2018 Jan;12(1):e422-e437. doi: 10.1002/term.2478. Epub
2017 Aug 25.

Generation and characterization of highly purified canine Schwann cells from
spinal nerve dorsal roots as potential new candidates for transplantation
strategies.

Steffensen N(1), Lehmbecker A(2)(3), Gerhauser I(2), Wang Y(2)(3), Carlson R(1), 
Tipold A(1)(3), Baumgärtner W(2)(3), Stein VM(1).

Author information: 
(1)Department of Small Animal Medicine and Surgery, University of Veterinary
Medicine, Hannover, Germany.
(2)Department of Pathology, University of Veterinary Medicine, Hannover, Germany.
(3)Center for Systems Neuroscience, Hannover, Germany.

Schwann cells are promising candidates for transplantation strategies in the
central nervous system by promoting axonal regeneration. The dog represents a
translational model for human spinal cord injury (SCI) for studies with new
repair strategies after intervertebral disk herniation (IVDH). To overcome the
necessity for an additional surgical procedure, for the first time a protocol for
the isolation and purification of canine Schwann cells from spinal nerve biopsies
during standard hemilaminectomy in IVDH-affected paraplegic dogs for potential
transplantation has been developed. Purity was assessed by flow cytometry. The
results were compared with biopsies from dogs without SCI. Within 26 ± 4 days,
90.2 ± 8.8% p75 neurotrophin receptor (p75NTR )-positive cells were achieved in
IVDH dogs. The total cell count in acute/subacute and chronic IVDH
(acute/subacute: 6.82 ± 6.36 × 106 ; chronic: 2.29 ± 2.00 × 106 ) differed
significantly (p = 0.0120) at the potential time point of transplantation. No
differences in culture period and purity were detected between dogs with and
without IVDH. Despite the small sample size and the altered environment, the
isolation of Schwann cells was successful. Negative influences on isolation and
purification due to potential pathological changes at the biopsy site of
IVDH-diseased dogs were ruled out by comparison of Schwann cell pellets from
diseased and control dogs. Finally, the functionality of Schwann cells from dogs 
with IVDH was outlined in co-culture experiments with canine dorsal root ganglion
neurons. In conclusion, nerve root biopsies provide a sufficient number of highly
purified and functional Schwann cells within a useful time period for novel
therapeutic strategies in dogs with SCI.

Copyright © 2017 John Wiley & Sons, Ltd.

DOI: 10.1002/term.2478 
PMID: 28511287 


125. Front Aging Neurosci. 2017 May 1;9:121. doi: 10.3389/fnagi.2017.00121.
eCollection 2017.

Beneficial Effects of Sulforaphane Treatment in Alzheimer's Disease May Be
Mediated through Reduced HDAC1/3 and Increased P75NTR Expression.

Zhang J(1), Zhang R(1)(2), Zhan Z(1), Li X(1), Zhou F(1), Xing A(1), Jiang C(1), 
Chen Y(1), An L(1).

Author information: 
(1)School of Public Health, China Medical UniversityShenyang, China.
(2)Ningxia Key Laboratory of Cerebrocranial Diseases, School of Laboratory
Medicine, Ningxia Medical UniversityYinchuan, China.

Alzheimer's disease is an irreversible, progressive neurodegenerative disorder.
The accumulation of Aβ in the brain is thought to play a causative role in the
development of cognitive dysfunction in Alzheimer's disease. The p75 neurotrophin
receptor is of great importance to protect against the Aβ burden and its
expression is regulated by histone acetylation. This study investigated whether
the phytochemical sulforaphane, a pan-histone deacetylase inhibitor, up-regulates
the p75 neurotrophin receptor expression via affecting histone acetylation in
protection against Alzheimer's disease. We found that sulforaphane ameliorated
behavioral cognitive impairments and attenuated brain Aβ burden in Alzheimer's
disease model mice. Additionally, sulforaphane reduced the expression of histone 
deacetylase1, 2, and 3, up-regulated p75 neurotrophin receptor, and increased
levels of acetylated histone 3 lysine 9 and acetylated histone 4 lysine 12 in the
cerebral cortex of Alzheimer's disease model mice as well as in Aβ-exposed
SH-SY5Y cells. Furthermore, silencing of histone deacetylase1 and 3, but not
histone deacetylase2, gene expression with small interfering RNA caused
up-regulation of p75 neurotrophin receptor in SH-SY5Y cells. In conclusion, this 
study demonstrates that sulforaphane can ameliorate neurobehavioral deficits and 
reduce the Aβ burden in Alzheimer's disease model mice, and the mechanism
underlying these effects may be associated with up-regulation of p75 neurotrophin
receptor mediated, apparently at least in part, via reducing the expression of
histone deacetylase1 and 3.

DOI: 10.3389/fnagi.2017.00121 
PMCID: PMC5410605
PMID: 28507518 


126. Int J Mol Sci. 2017 May 11;18(5). pii: E1028. doi: 10.3390/ijms18051028.

NGF and Its Receptors in the Regulation of Inflammatory Response.

Minnone G(1), De Benedetti F(2), Bracci-Laudiero L(3)(4).

Author information: 
(1)Division of Rheumatology and Immuno-Rheumatology Research Laboratories,
Bambino Gesù Children's Hospital, 00146 Rome, Italy. gaetana.minnone@yahoo.it.
(2)Division of Rheumatology and Immuno-Rheumatology Research Laboratories,
Bambino Gesù Children's Hospital, 00146 Rome, Italy.
fabrizio.debenedetti@opbg.net.
(3)Division of Rheumatology and Immuno-Rheumatology Research Laboratories,
Bambino Gesù Children's Hospital, 00146 Rome, Italy.
luisa.braccilaudiero@ift.cnr.it.
(4)Institute of Translational Pharmacology, Consiglio Nazionale delle Ricerche
(CNR), 00133 Rome, Italy. luisa.braccilaudiero@ift.cnr.it.

There is growing interest in the complex relationship between the nervous and
immune systems and how its alteration can affect homeostasis and result in the
development of inflammatory diseases. A key mediator in cross-talk between the
two systems is nerve growth factor (NGF), which can influence both neuronal cell 
function and immune cell activity. The up-regulation of NGF described in inflamed
tissues of many diseases can regulate innervation and neuronal activity of
peripheral neurons, inducing the release of immune-active neuropeptides and
neurotransmitters, but can also directly influence innate and adaptive immune
responses. Expression of the NGF receptors tropomyosin receptor kinase A (TrkA)
and p75 neurotrophin receptor (p75NTR) is dynamically regulated in immune cells, 
suggesting a varying requirement for NGF depending on their state of
differentiation and functional activity. NGF has a variety of effects that can be
either pro-inflammatory or anti-inflammatory. This apparent contradiction can be 
explained by considering NGF as part of an endogenous mechanism that, while
activating immune responses, also activates pathways necessary to dampen the
inflammatory response and limit tissue damage. Decreases in TrkA expression, such
as that recently demonstrated in immune cells of arthritis patients, might
prevent the activation by NGF of regulatory feed-back mechanisms, thus
contributing to the development and maintenance of chronic inflammation.

DOI: 10.3390/ijms18051028 
PMCID: PMC5454940
PMID: 28492466  [Indexed for MEDLINE]


127. Eur Rev Med Pharmacol Sci. 2017 Apr;21(8):1780-1786.

Nogo-A antibody treatment enhances neuron recovery after sciatic nerve
transection in rats.

Zhang ZW(1), Jiang JJ, Luan MC, Ma ZJ, Gao F, Yu SJ.

Author information: 
(1)Department of Hand Surgery, Yantaishan Hospital, Yantai, China.
JJJFJW@126.com.

OBJECTIVE: The use of an antibody to block the neurite outgrowth inhibitor Nogo-A
has been of great interest for promoting axonal recovery as a treatment for
peripheral nerve injuries. The present study aimed to investigate the signaling
pathway of p75 neurotrophin receptor (NTR) and Nogo receptor (NgR) in a sciatic
nerve transection (SNT) rat model and evaluate the underlining mechanisms.
MATERIALS AND METHODS: Seventy-five Sprague-Dawley (SD) rats were randomly
divided into 3 groups (n=25), namely the sham group, sciatic nerve transection
(model) group and Nogo-A-pAb group. Following euthanasia, spinal cord and sciatic
nerve of the operation site were harvested, fixed in formalin. Hematoxylin and
eosin (HE) staining was used to evaluate the sciatic nerve pathology. The mRNA
and protein expression levels of Nogo-A, NTR were assessed by Real-time
polymerase chain reaction (RT-PCR) and Western blotting, respectively.
RESULTS: Histology showed enhanced regeneration of spinal axon in the anti-Nogo-A
antibody group. At 48 hours after operation, mRNA of Nogo-A and NTR were higher
in model group compared with control group. mRNAs were at their highest levels at
1 week, while these were at normal levels after 4 weeks in Nogo-A-pAb group. The 
protein levels of Nogo-A and NTR were higher in model group compared with
sham-operation group at 1-week after operation; Nogo-A-pAb could reduce these
proteins levels.
CONCLUSIONS: The results suggested Nogo-A antibody might represent a promising
repair strategy to promote recovery following SNT.


PMID: 28485802  [Indexed for MEDLINE]


128. Sci Rep. 2017 May 2;7(1):1327. doi: 10.1038/s41598-017-01455-3.

Nerve growth factor signalling in pathology and regeneration of human teeth.

Mitsiadis TA(1), Magloire H(2), Pagella P(3).

Author information: 
(1)Orofacial Development and Regeneration, Institute of Oral Biology, Centre for 
Dental Medicine, Medical Faculty, University of Zurich, Zurich, Switzerland.
thimios.mitsiadis@zzm.uzh.ch.
(2)Institut de Génomique Fonctionnelle de Lyon, Ecole Normale Supérieure (ENS),
Lyon, France.
(3)Orofacial Development and Regeneration, Institute of Oral Biology, Centre for 
Dental Medicine, Medical Faculty, University of Zurich, Zurich, Switzerland.

Nerve growth factor (NGF) is a key regulator of the development and
differentiation of neuronal and non-neuronal cells. In the present study we
examined the distribution of NGF and its low and high-affinity receptors, p75NTR 
and TrkA respectively, in permanent human teeth under normal and pathological
conditions. In intact functional teeth, NGF, p75NTR and TrkA are weakly expressed
in dental pulp fibroblasts and odontoblasts that are responsible for dentine
formation, while the NGF and p75NTR molecules are strongly expressed in nerve
fibres innervating the dental pulp. In carious and injured teeth NGF and TrkA
expression is upregulated in a selective manner in odontoblasts surrounding the
injury sites, indicating a link between NGF signalling and dental tissue repair
events. Accordingly, NGF and TrkA expression is strongly upregulated in cultured 
primary human dental mesenchymal cells during their differentiation into
odontoblasts. Targeted release of NGF in cultured human tooth slices induced
extensive axonal growth and migration of Schwann cells towards the NGF
administration site. These results show that NGF signalling is strongly linked to
pathological and regenerative processes in human teeth and suggest a potential
role for this neurotrophic molecule in pulp regeneration.

DOI: 10.1038/s41598-017-01455-3 
PMCID: PMC5431060
PMID: 28465581  [Indexed for MEDLINE]


129. Neurobiol Stress. 2017 Apr 24;7:57-67. doi: 10.1016/j.ynstr.2017.04.001.
eCollection 2017 Dec.

Early life stress leads to developmental and sex selective effects on performance
in a novel object placement task.

Bath KG(1), Nitenson AS(2), Lichtman E(3), Lopez C(1), Chen W(4), Gallo M(1),
Goodwill H(2), Manzano-Nieves G(2).

Author information: 
(1)Department of Cognitive, Linguistic, and Psychological Sciences, Brown
University, Providence RI 02912, United States.
(2)Department of Neuroscience, Brown University, Providence, RI 02912, United
States.
(3)Yale School of Medicine, New Haven, CT 06510, United States.
(4)Department of Neuroscience, University of California at San Francisco, San
Francisco, CA 94158, United States.

Disruptions in early life care, including neglect, extreme poverty, and trauma,
influence neural development and increase the risk for and severity of pathology.
Significant sex disparities have been identified for affective pathology, with
females having an increased risk of developing anxiety and depressive disorder.
However, the effects of early life stress (ELS) on cognitive development have not
been as well characterized, especially in reference to sex specific impacts of
ELS on cognitive abilities over development. In mice, fragmented maternal care
resulting from maternal bedding restriction, was used to induce ELS. The
development of spatial abilities were tracked using a novel object placement
(NOP) task at several different ages across early development (P21, P28, P38,
P50, and P75). Male mice exposed to ELS showed significant impairments in the NOP
task compared with control reared mice at all ages tested. In female mice, ELS
led to impaired NOP performance immediately following weaning (P21) and during
peri-adolescence (P38), but these effects did not persist into early adulthood.
Prior work has implicated impaired hippocampus neurogenesis as a possible
mediator of negative outcomes in ELS males. In the hippocampus of behaviorally
naïve animals there was a significant decrease in expression of Ki-67
(proliferative marker) and doublecortin (DCX-immature cell marker) as mice aged, 
and a more rapid developmental decline in these markers in ELS reared mice.
However, the effect of ELS dissipated by P28 and no main effect of sex were
observed. Together these results indicate that ELS impacts the development of
spatial abilities in both male and female mice and that these effects are more
profound and lasting in males.

DOI: 10.1016/j.ynstr.2017.04.001 
PMCID: PMC5408156
PMID: 28462362 


130. Pharmacol Res. 2017 Jul;121:129-137. doi: 10.1016/j.phrs.2017.04.024. Epub 2017
Apr 21.

Neurotrophin receptors in the pathogenesis, diagnosis and therapy of
neurodegenerative diseases.

Meldolesi J(1).

Author information: 
(1)Department of Neuroscience, Vita-Salute San Raffaele University and Scientific
Institute San Raffaele, via Olgettina 58, 20132 Milan, Italy. Electronic address:
meldolesi.jacopo@hsr.it.

In the last few years, exciting properties have emerged regarding the activation,
signaling, mechanisms of action, and therapeutic targeting of the two types of
neurotrophin receptors: the p75NTR with its intracellular and extracellular
peptides, the Trks, their precursors and their complexes. This review summarizes 
these new developments, with particular focus on neurodegenerative diseases.
Based on the evolving knowledge, innovative concepts have been formulated
regarding the pathogenesis of these diseases, especially the Alzheimer's and two 
other, the Parkinson's and Huntington's diseases. The medical progresses include 
original procedures of diagnosis, started from studies in mice and now
investigated for human application, based on innovative classes of receptor
agonists and blockers. In parallel, comprehensive studies have been and are being
carried out for the development of drugs. The relevance of these studies is based
on the limitations of the therapies employed until recently, especially for the
treatment of Alzheimer's patients. Starting from well known drugs, previously
employed for non-neurodegenerative diseases, the ongoing progress has lead to the
development of small molecules that cross rapidly the blood-brain barrier. Among 
these molecules the most promising are specific blockers of the p75NTR receptor. 
Additional drugs, that activate Trk receptors, were shown effective against
synaptic loss and memory deficits. In the near future such approaches,
coordinated with treatments with monoclonal antibodies and with developments in
the microRNA field, are expected to improve the therapy of neurodegenerative
diseases, and may be relevant also for other human disease conditions.

Copyright © 2017 Elsevier Ltd. All rights reserved.

DOI: 10.1016/j.phrs.2017.04.024 
PMID: 28438600  [Indexed for MEDLINE]


131. Int J Mol Sci. 2017 Apr 20;18(4). pii: E872. doi: 10.3390/ijms18040872.

Antioxidant and Anti-Senescence Effect of Metformin on Mouse Olfactory
Ensheathing Cells (mOECs) May Be Associated with Increased Brain-Derived
Neurotrophic Factor Levels-An Ex Vivo Study.

Śmieszek A(1), Stręk Z(2), Kornicka K(3), Grzesiak J(4), Weiss C(5), Marycz K(6).

Author information: 
(1)Department of Experimental Biology and Electron Microscope Facility, The
Faculty of Biology and Animal Science, Wroclaw University of Environmental and
Life Sciences, Norwida 25, 50-375 Wroclaw, Poland.
agnieszka.smieszek@upwr.edu.pl.
(2)Department of Experimental Biology and Electron Microscope Facility, The
Faculty of Biology and Animal Science, Wroclaw University of Environmental and
Life Sciences, Norwida 25, 50-375 Wroclaw, Poland. zuzanna.strek@gmail.com.
(3)Department of Experimental Biology and Electron Microscope Facility, The
Faculty of Biology and Animal Science, Wroclaw University of Environmental and
Life Sciences, Norwida 25, 50-375 Wroclaw, Poland. kornicka.katarzyna@gmail.com.
(4)Wroclaw Research Centre EIT+, Stablowicka 147, 54-066 Wroclaw, Poland.
grzesiak.kuba@gmail.com.
(5)PferdePraxis Dr. Med. Vet. Daniel Weiss, Postmatte 14, CH-8807 Freienbach,
Switzerland. d.weiss@horsedoc.ch.
(6)Wroclaw Research Centre EIT+, Stablowicka 147, 54-066 Wroclaw, Poland.
krzysztof.marycz@up.wroc.pl.

Metformin, the popular anti-diabetic drug was shown to exert multiple biological 
effects. The most recent metformin gained attention as an agent that mobilizes
endogenous progenitor cells and enhances regenerative potential of organisms, for
example by promoting neurogenesis. In the present study, we examined the role of 
metformin on mouse olfactory ensheathing cells (mOECs) derived from animals
receiving metformin for eight weeks at a concentration equal to 2.8 mg/day. The
mOECs expanded ex vivo were characterized in terms of their cellular phenotype,
morphology, proliferative activity, viability and accumulation of oxidative
stress factors. Moreover, we determined the mRNA and protein levels of
brain-derived neurotrophic factor (BDNF), distinguishing the secretion of BDNF by
mOECs in cultures and circulating serum levels of BDNF. The mOECs used in the
experiment were glial fibrillary acidic protein (GFAP) and p75 neurotrophin
receptor (p75NTR) positive and exhibited both astrocyte-like and non-myelin
Schwann cell-like morphologies. Our results revealed that the proliferation of
OECs derived from mice treated with metformin was lowered, when compared to
control group. Simultaneously, we noted increased cell viability, reduced
expression of markers associated with cellular senescence and a decreased amount 
of reactive oxygen species. We observed increased mRNA expression of BDNF and its
down-stream genes. Obtained results indicate that metformin may exert
antioxidant, anti-apoptotic and senolytic action on OECs expanded ex vivo.

DOI: 10.3390/ijms18040872 
PMCID: PMC5412453
PMID: 28425952  [Indexed for MEDLINE]


132. Clin Transl Oncol. 2017 Oct;19(10):1225-1231. doi: 10.1007/s12094-017-1659-5.
Epub 2017 Apr 7.

Influence of incidental radiation dose in the subventricular zone on survival in 
patients with glioblastoma multiforme treated with surgery, radiotherapy, and
temozolomide.

Foro Arnalot P(1)(2)(3), Pera O(4)(5)(6), Rodriguez N(4)(5)(6), Sanz X(4)(5)(6), 
Reig A(4)(5), Membrive I(4)(5), Ortiz A(4)(5), Granados R(4)(5), Algara
M(4)(5)(6).

Author information: 
(1)Department of Radiation Oncology, Parc de Salut Mar, Sant Josep de la Montanya
12, 08024, Barcelona, Spain. pforo@parcdesalutmar.cat.
(2)IMIM (Hospital del Mar Medical Research Institute), Carrer del Dr. Aiguader,
88, 08003, Barcelona, Spain. pforo@parcdesalutmar.cat.
(3)Universitat Pompeu Fabra, Barcelona, Spain. pforo@parcdesalutmar.cat.
(4)Department of Radiation Oncology, Parc de Salut Mar, Sant Josep de la Montanya
12, 08024, Barcelona, Spain.
(5)IMIM (Hospital del Mar Medical Research Institute), Carrer del Dr. Aiguader,
88, 08003, Barcelona, Spain.
(6)Universitat Pompeu Fabra, Barcelona, Spain.

PURPOSE: To determine if there is an association between the incidental radiation
dose to the subventricular zone and survival in patients with glioblastoma
multiforme treated with surgery, radiotherapy and temozolomide.
METHODS AND MATERIALS: Sixty-five patients, treated between 2006 and 2015, were
included in this retrospective study. The doses (75th percentile; p75)
administered to the ipsilateral, contralateral and bilateral subventricular zone 
were compared to overall survival and progression-free survival using Cox
proportional hazards models. Covariates included: age, sex, surgery, tumor
location, and concomitant and adjuvant temozolomide.
RESULTS: Median progression-free survival and overall survival were 11.5 ± 9.96
and 18.8 ± 18.5 months, respectively. The p75 doses to the ipsilateral,
contralateral and bilateral subventrivular zone were, respectively, 57.30, 48.8, 
and 52.7 Gy. Patients who received a dose ≥48.8 Gy in the contralateral
subventricular zone had better progression-free survival than those who received 
lower doses (HR 0.46; 95% CI 0.23-0.91 P = 0.028). This association was not found
for overall survival (HR 0.60; 95% CI 0.30-1.22 P = 0.16). Administration of
adjuvant temozolomide was significantly associated with improved progression-free
survival (HR 0.19; 95% CI 0.09-0.41 P < 0.0001) and overall survival (HR 0.11;
95% CI 0.05-0.24 P = 0.001). In the subgroup of 46 patients whose
O6-methylguanine-DNA methyltransferase gene promoter status was known, the
methylation had no effect on either progression-free survival (P = 0.491) or
overall survival (P = 0.203).
CONCLUSION: High-dose radiation in the contralateral subventricular zone was
associated with a significant improvement in progression-free survival but not
overall survival in patients treated for glioblastoma multiforme.

DOI: 10.1007/s12094-017-1659-5 
PMID: 28389881  [Indexed for MEDLINE]


133. Oncotarget. 2017 Jun 20;8(25):40544-40557. doi: 10.18632/oncotarget.16492.

The p75 neurotrophin receptor regulates cranial irradiation-induced
hippocampus-dependent cognitive dysfunction.

Ding X(1)(2)(3), Wu HH(1)(2)(3), Ji SJ(1)(4), Cai S(1)(2)(3), Dai PW(1)(2)(3), Xu
ML(1)(2)(3), Zhang JJ(1)(2)(3), Zhang QX(1)(2)(3), Tian Y(1)(2)(3), Ma QH(5).

Author information: 
(1)Department of Radiotherapy & Oncology, The Second Affiliated Hospital of
Soochow University, Suzhou, China.
(2)Institute of Radiotherapy & Oncology, Soochow University, Suzhou, China.
(3)Suzhou Key Laboratory for Radiation Oncology, Suzhou, China.
(4)Department of Radiotherapy and Oncology, Nanjing Medical University Affiliated
Suzhou Hospital, Suzhou, China.
(5)Jiangsu Key Laboratory of Translational Research and Therapy for
Neuro-Psycho-Diseases and Institute of Neuroscience, Soochow University, Suzhou, 
China.

Cognitive deficits, characterized by progressive problems with
hippocampus-dependent learning, memory and spatial processing, are the most
serious complication of cranial irradiation. However, the underlying mechanisms
remain obscure. The p75 neurotrophin receptor (p75NTR) is involved in a diverse
arrays of cellular responses, including neurite outgrowth, neurogenesis, and
negative regulation of spine density, which are associated with various
neurological disorders. In this study, male Sprague-Dawley (SD) rats received 10 
Gy cranial irradiation. Then, we evaluated the expression of p75NTR in the
hippocampus after cranial irradiation and explored its potential role in
radiation-induced synaptic dysfunction and memory deficits. We found that the
expression of p75NTR was significantly increased in the irradiated rat
hippocampus. Knockdown of p75NTR by intrahippocampal infusion of AAV8-shp75
ameliorated dendritic spine abnormalities, and restored synapse-related protein
levels, thus preventing memory deficits, likely through normalization the
phosphor-AKT activity. Moreover, viral-mediated overexpression of p75NTR in the
normal hippocampus reproduced learning and memory deficits. Overall, this study
demonstrates that p75NTR is an important mediator of irradiation-induced
cognitive deficits by regulating dendritic development and synapse structure.

DOI: 10.18632/oncotarget.16492 
PMCID: PMC5522261
PMID: 28380447  [Indexed for MEDLINE]


134. J Cell Biol. 2017 May 1;216(5):1421-1438. doi: 10.1083/jcb.201607098. Epub 2017
Apr 3.

Three-tier regulation of cell number plasticity by neurotrophins and Tolls in
Drosophila.

Foldi I(1), Anthoney N(1), Harrison N(1), Gangloff M(2), Verstak B(2), Nallasivan
MP(1), AlAhmed S(1), Zhu B(1), Phizacklea M(1), Losada-Perez M(1), Moreira M(1), 
Gay NJ(2), Hidalgo A(3).

Author information: 
(1)NeuroDevelopment Group, School of Biosciences, University of Birmingham,
Birmingham B15 2TT, England, UK.
(2)Department of Biochemistry, University of Cambridge, Cambridge CB2 1GA,
England, UK.
(3)NeuroDevelopment Group, School of Biosciences, University of Birmingham,
Birmingham B15 2TT, England, UK a.hidalgo@bham.ac.uk.

Cell number plasticity is coupled to circuitry in the nervous system, adjusting
cell mass to functional requirements. In mammals, this is achieved by
neurotrophin (NT) ligands, which promote cell survival via their Trk and p75NTR
receptors and cell death via p75NTR and Sortilin. Drosophila NTs (DNTs) bind Toll
receptors instead to promote neuronal survival, but whether they can also
regulate cell death is unknown. In this study, we show that DNTs and Tolls can
switch from promoting cell survival to death in the central nervous system (CNS) 
via a three-tier mechanism. First, DNT cleavage patterns result in alternative
signaling outcomes. Second, different Tolls can preferentially promote cell
survival or death. Third, distinct adaptors downstream of Tolls can drive either 
apoptosis or cell survival. Toll-6 promotes cell survival via MyD88-NF-κB and
cell death via Wek-Sarm-JNK. The distribution of adaptors changes in space and
time and may segregate to distinct neural circuits. This novel mechanism for CNS 
cell plasticity may operate in wider contexts.

© 2017 Foldi et al.

DOI: 10.1083/jcb.201607098 
PMCID: PMC5412559
PMID: 28373203  [Indexed for MEDLINE]


135. Neurosignals. 2017;25(1):1-14. doi: 10.1159/000471828. Epub 2017 Mar 30.

Improved Neural Regeneration with Olfactory Ensheathing Cell Inoculated PLGA
Scaffolds in Spinal Cord Injury Adult Rats.

Wang C(1), Sun C(1), Hu Z(2), Huo X(3), Yang Y(3), Liu X(4), Botchway BOA(3),
Davies H(3), Fang M(3).

Author information: 
(1)Department of Orthopedics, the Second Affiliated Hospital of Zhejiang Chinese 
Medical University, Hangzhou, China.
(2)Department of Obstetrics and Gynecology, Hangzhou Red Cross Hospital,
Hangzhou, China.
(3)Institute of Neuroscience, Zhejiang University School of Medicine, Hangzhou,
China.
(4)Department of Histology and Embryology, Shaoxing University School of
Medicine, Shaoxing, China.

BACKGROUND/AIMS: Every year, around the world, between 250000 and 500000 people
suffer from spinal cord injury (SCI). This study investigated the potential for
poly (lactic-co-glycolic acid) (PLGA) complex inoculated with olfactory
ensheathing cells (OECs) to treat spinal cord injury in a rat model.
METHODS: OECs were identified by immunofluorescence based on the nerve growth
factor receptor (NGFR) p75. The Basso, Beattie, and Bresnahan (BBB) score,
together with an inclined plane (IP) test were used to detect functional
recovery. Nissl staining along with the luxol fast blue (LFB) staining were
independently employed to illustrate morphological alterations. More so,
immunofluorescence labeling of the glial fibrillary acidic protein (GFAP) and the
microtubule-associated protein-2 (MAP-2), representing astrocytes and neurons
respectively, were investigated at time points of weeks 2 and 8 post-operation.
RESULTS: The findings showed enhanced locomotor recovery, axon myelination and
better protected neurons post SCI when compared with either PLGA or untreated
groups (P < 0.05).
CONCLUSION: PLGA complexes inoculated with OECs improve locomotor functional
recovery in transected spinal cord injured rat models, which is most likely due
to the fact it is conducive to a relatively benevolent microenvironment, has
nerve protective effects, as well as the ability to enhance remyelination, via a 
promotion of cell differentiation and inhibition of astrocyte formation.

© 2017 The Author(s)Published by S. Karger AG, Basel.

DOI: 10.1159/000471828 
PMID: 28359049 


136. Clin Microbiol Infect. 2017 Nov;23(11):874-881. doi: 10.1016/j.cmi.2017.03.016.
Epub 2017 Mar 23.

Outbreak of brainstem encephalitis associated with enterovirus-A71 in Catalonia, 
Spain (2016): a clinical observational study in a children's reference centre in 
Catalonia.

Casas-Alba D(1), de Sevilla MF(2), Valero-Rello A(3), Fortuny C(2), García-García
JJ(2), Ortez C(4), Muchart J(5), Armangué T(4), Jordan I(6), Luaces C(7),
Barrabeig I(8), González-Sanz R(9), Cabrerizo M(9), Muñoz-Almagro C(10), Launes
C(11).

Author information: 
(1)Department of Paediatrics, Hospital Sant Joan de Deu (University of
Barcelona), Spain.
(2)Department of Paediatrics, Hospital Sant Joan de Deu (University of
Barcelona), Spain; Paediatric Infectious Diseases Research Group, Institut de
Recerca Sant Joan de Déu, Esplugues de Llobregat, Spain; CIBER en Epidemiología y
Salud Pública, CIBERESP, Spain.
(3)Paediatric Infectious Diseases Research Group, Institut de Recerca Sant Joan
de Déu, Esplugues de Llobregat, Spain; Department of Molecular Microbiology,
Hospital Sant Joan de Deu, Spain.
(4)Department of Paediatric Neurology, Hospital Sant Joan de Deu (University of
Barcelona), Spain.
(5)Department of Diagnostic Imaging, Hospital Sant Joan de Deu (University of
Barcelona), Spain.
(6)Paediatric Infectious Diseases Research Group, Institut de Recerca Sant Joan
de Déu, Esplugues de Llobregat, Spain; CIBER en Epidemiología y Salud Pública,
CIBERESP, Spain; Paediatric Intensive Care Unit, Hospital Sant Joan de Deu
(University of Barcelona), Spain.
(7)Emergency Department, Hospital Sant Joan de Deu (University of Barcelona),
Spain.
(8)Epidemiological Surveillance Unit of Health Region, Barcelona-South, Public
Health Agency of Catalonia, Hospitalet de Llobregat, Spain.
(9)Enterovirus Unit, National Centre for Microbiology, Institute of Public Health
"Carlos III", Madrid, Spain.
(10)Paediatric Infectious Diseases Research Group, Institut de Recerca Sant Joan 
de Déu, Esplugues de Llobregat, Spain; CIBER en Epidemiología y Salud Pública,
CIBERESP, Spain; Emergency Department, Hospital Sant Joan de Deu (University of
Barcelona), Spain; School of Medicine, Universitat Internacional de Catalunya,
Barcelona, Spain.
(11)Department of Paediatrics, Hospital Sant Joan de Deu (University of
Barcelona), Spain; Paediatric Infectious Diseases Research Group, Institut de
Recerca Sant Joan de Déu, Esplugues de Llobregat, Spain; CIBER en Epidemiología y
Salud Pública, CIBERESP, Spain. Electronic address:
claunes@sjdhospitalbarcelona.org.

OBJECTIVES: To describe the characteristics of an outbreak of brainstem
encephalitis and encephalomyelitis related to enterovirus (EV) infection in
Catalonia (Spain), a setting in which these manifestations were uncommon.
METHODS: Clinical and microbiological data were analysed from patients with
neurological symptoms associated with EV detection admitted to a reference
paediatric hospital between April and June 2016.
RESULTS: Fifty-seven patients were included. Median age was 27.7 months (p25-p75 
17.1-37.6). Forty-one (72%) were diagnosed with brainstem encephalitis, seven
(12%) with aseptic meningitis, six (11%) with encephalitis, and three (5%) with
encephalomyelitis (two out of three with cardiopulmonary failure). Fever,
lethargy, and myoclonic jerks were the most common symptoms. Age younger than
12 months, higher white-blood-cell count, and higher procalcitonin levels were
associated with cardiopulmonary failure. Using a PAN-EV real-time PCR, EV was
detected in faeces and/or nasopharyngeal aspirate in all the patients, but it was
found in cerebrospinal fluid only in patients with aseptic meningitis. EV was
genotyped in 47 out of 57 and EV-A71 was identified in 40 out of 47, being the
only EV type found in patients with brainstem symptoms. Most of the detected
EV-A71 strains were subgenogroup C1. Intravenous immunoglobulins were used in 34 
patients. Eight cases (14%) were admitted to the intensive care unit. All the
patients but three, those with encephalomyelitis, showed a good clinical course
and had no significant sequelae. No deaths occurred.
CONCLUSIONS: The 2016 outbreak of brainstem encephalitis in Catalonia was
associated with EV-A71 subgenogroup C1. Despite the clinical manifestations of
serious disease, a favourable outcome was observed in the majority of patients.

Copyright © 2017 European Society of Clinical Microbiology and Infectious
Diseases. Published by Elsevier Ltd. All rights reserved.

DOI: 10.1016/j.cmi.2017.03.016 
PMID: 28344164  [Indexed for MEDLINE]


137. Int J Mol Sci. 2017 Mar 24;18(4). pii: E693. doi: 10.3390/ijms18040693.

Nerve Growth Factor Signaling from Membrane Microdomains to the Nucleus:
Differential Regulation by Caveolins.

Spencer A(1)(2)(3), Yu L(4)(5)(6), Guili V(7), Reynaud F(8), Ding Y(9)(10)(11),
Ma J(12)(13), Jullien J(14), Koubi D(15), Gauthier E(16), Cluet D(17)(18), Falk
J(19), Castellani V(20), Yuan C(21)(22), Rudkin BB(23)(24)(25).

Author information: 
(1)East China Normal University, Key Laboratory of Brain Functional Genomics of
the Ministry of Education of PR China, Joint Laboratory of Neuropathogenesis,
ECNU, ENS Lyon, CNRS, Shanghai 200062, China. ambre.spencer@gmail.com.
(2)Univ. Lyon, Ecole normale supérieure de Lyon, Université Claude Bernard Lyon
1, CNRS, Differentiation & Cell Cycle Group, Laboratoire de Biologie Moléculaire 
de la Cellule, UMR5239, 69007 Lyon, France. ambre.spencer@gmail.com.
(3)East China Normal University, School of Life Sciences, Laboratory of Molecular
and Cellular Neurophysiology, Shanghai 200062, China. ambre.spencer@gmail.com.
(4)East China Normal University, Key Laboratory of Brain Functional Genomics of
the Ministry of Education of PR China, Joint Laboratory of Neuropathogenesis,
ECNU, ENS Lyon, CNRS, Shanghai 200062, China. liliyunet@gmail.com.
(5)Univ. Lyon, Ecole normale supérieure de Lyon, Université Claude Bernard Lyon
1, CNRS, Differentiation & Cell Cycle Group, Laboratoire de Biologie Moléculaire 
de la Cellule, UMR5239, 69007 Lyon, France. liliyunet@gmail.com.
(6)East China Normal University, School of Life Sciences, Laboratory of Molecular
and Cellular Neurophysiology, Shanghai 200062, China. liliyunet@gmail.com.
(7)Univ. Lyon, Ecole normale supérieure de Lyon, Université Claude Bernard Lyon
1, CNRS, Differentiation & Cell Cycle Group, Laboratoire de Biologie Moléculaire 
de la Cellule, UMR5239, 69007 Lyon, France. vincent.guili@ac-lyon.fr.
(8)Univ. Lyon, Université Claude Bernard Lyon 1, CNRS, CGphiMC UMR5534, 69622
Villeurbanne Cedex, France. florie.reynaud@univ-lyon1.fr.
(9)East China Normal University, Key Laboratory of Brain Functional Genomics of
the Ministry of Education of PR China, Joint Laboratory of Neuropathogenesis,
ECNU, ENS Lyon, CNRS, Shanghai 200062, China. emeline.d@gmail.com.
(10)Univ. Lyon, Ecole normale supérieure de Lyon, Université Claude Bernard Lyon 
1, CNRS, Differentiation & Cell Cycle Group, Laboratoire de Biologie Moléculaire 
de la Cellule, UMR5239, 69007 Lyon, France. emeline.d@gmail.com.
(11)East China Normal University, School of Life Sciences, Laboratory of
Molecular and Cellular Neurophysiology, Shanghai 200062, China.
emeline.d@gmail.com.
(12)East China Normal University, Key Laboratory of Brain Functional Genomics of 
the Ministry of Education of PR China, Joint Laboratory of Neuropathogenesis,
ECNU, ENS Lyon, CNRS, Shanghai 200062, China. jma@bio.ecnu.edu.cn.
(13)East China Normal University, School of Life Sciences, Laboratory of
Molecular and Cellular Neurophysiology, Shanghai 200062, China.
jma@bio.ecnu.edu.cn.
(14)Univ. Lyon, Ecole normale supérieure de Lyon, Université Claude Bernard Lyon 
1, CNRS, Differentiation & Cell Cycle Group, Laboratoire de Biologie Moléculaire 
de la Cellule, UMR5239, 69007 Lyon, France. jj256@gurdon.cam.ac.uk.
(15)Univ. Lyon, Ecole normale supérieure de Lyon, Université Claude Bernard Lyon 
1, CNRS, Differentiation & Cell Cycle Group, Laboratoire de Biologie Moléculaire 
de la Cellule, UMR5239, 69007 Lyon, France. david.koubi@finovatis.com.
(16)Univ. Lyon, Ecole normale supérieure de Lyon, Université Claude Bernard Lyon 
1, CNRS, Differentiation & Cell Cycle Group, Laboratoire de Biologie Moléculaire 
de la Cellule, UMR5239, 69007 Lyon, France. Emmanuel.GAUTHIER@ch-le-vinatier.fr.
(17)East China Normal University, Key Laboratory of Brain Functional Genomics of 
the Ministry of Education of PR China, Joint Laboratory of Neuropathogenesis,
ECNU, ENS Lyon, CNRS, Shanghai 200062, China. david.cluet@ens-lyon.fr.
(18)Univ. Lyon, Ecole normale supérieure de Lyon, Université Claude Bernard Lyon 
1, CNRS, Differentiation & Cell Cycle Group, Laboratoire de Biologie Moléculaire 
de la Cellule, UMR5239, 69007 Lyon, France. david.cluet@ens-lyon.fr.
(19)Univ. Lyon, Université Claude Bernard Lyon 1, CNRS, CGphiMC UMR5534, 69622
Villeurbanne Cedex, France. julien.falk@univ-lyon1.fr.
(20)Univ. Lyon, Université Claude Bernard Lyon 1, CNRS, CGphiMC UMR5534, 69622
Villeurbanne Cedex, France. valerie.castellani@univ-lyon1.fr.
(21)East China Normal University, Key Laboratory of Brain Functional Genomics of 
the Ministry of Education of PR China, Joint Laboratory of Neuropathogenesis,
ECNU, ENS Lyon, CNRS, Shanghai 200062, China. cgyuan@bio.ecnu.edu.cn.
(22)East China Normal University, School of Life Sciences, Laboratory of
Molecular and Cellular Neurophysiology, Shanghai 200062, China.
cgyuan@bio.ecnu.edu.cn.
(23)East China Normal University, Key Laboratory of Brain Functional Genomics of 
the Ministry of Education of PR China, Joint Laboratory of Neuropathogenesis,
ECNU, ENS Lyon, CNRS, Shanghai 200062, China. brian.rudkin@inserm.fr.
(24)Univ. Lyon, Ecole normale supérieure de Lyon, Université Claude Bernard Lyon 
1, CNRS, Differentiation & Cell Cycle Group, Laboratoire de Biologie Moléculaire 
de la Cellule, UMR5239, 69007 Lyon, France. brian.rudkin@inserm.fr.
(25)Univ. Lyon, Université Claude Bernard Lyon 1, Inserm, Stem Cell and Brain
Research Institute U1208, 69500 Bron, France. brian.rudkin@inserm.fr.

Membrane microdomains or "lipid rafts" have emerged as essential functional
modules of the cell, critical for the regulation of growth factor
receptor-mediated responses. Herein we describe the dichotomy between caveolin-1 
and caveolin-2, structural and regulatory components of microdomains, in
modulating proliferation and differentiation. Caveolin-2 potentiates while
caveolin-1 inhibits nerve growth factor (NGF) signaling and subsequent cell
differentiation. Caveolin-2 does not appear to impair NGF receptor trafficking
but elicits prolonged and stronger activation of MAPK (mitogen-activated protein 
kinase), Rsk2 (ribosomal protein S6 kinase 2), and CREB (cAMP response element
binding protein). In contrast, caveolin-1 does not alter initiation of the NGF
signaling pathway activation; rather, it acts, at least in part, by sequestering 
the cognate receptors, TrkA and p75NTR, at the plasma membrane, together with the
phosphorylated form of the downstream effector Rsk2, which ultimately prevents
CREB phosphorylation. The non-phosphorylatable caveolin-1 serine 80 mutant
(S80V), no longer inhibits TrkA trafficking or subsequent CREB phosphorylation.
MC192, a monoclonal antibody towards p75NTR that does not block NGF binding,
prevents exit of both NGF receptors (TrkA and p75NTR) from lipid rafts. The
results presented herein underline the role of caveolin and receptor signaling
complex interplay in the context of neuronal development and tumorigenesis.

DOI: 10.3390/ijms18040693 
PMCID: PMC5412279
PMID: 28338624  [Indexed for MEDLINE]


138. Int J Dev Neurosci. 2017 Jun;59:47-51. doi: 10.1016/j.ijdevneu.2017.03.006. Epub 
2017 Mar 19.

Early-postnatal iron deficiency impacts plasticity in the dorsal and ventral
hippocampus in piglets.

Nelissen E(1), De Vry J(1), Antonides A(2), Paes D(1), Schepers M(3), van der
Staay FJ(2), Prickaerts J(1), Vanmierlo T(4).

Author information: 
(1)Dept. of Psychiatry and Neuropsychology, School for Mental Health and
Neuroscience, Maastricht University, Maastricht, The Netherlands.
(2)Behavior & Welfare Group (formerly Emotion & Cognition Group), Department of
Farm Animal Health, Faculty of Veterinary Medicine, Utrecht University, Utrecht, 
The Netherlands.
(3)Dept. of Neuroimmunology and Biochemistry, BIOMED, Hasselt University,
Hasselt, Belgium.
(4)Dept. of Neuroimmunology and Biochemistry, BIOMED, Hasselt University,
Hasselt, Belgium. Electronic address: tim.vanmierlo@uhasselt.be.

In this study, we investigated whether alterations in plasticity markers such as 
brain-derived neurotrophic factor (BDNF), p75 neurotrophin receptor (p75NTR) and 
tyrosine receptor kinase B (TrkB) are underlying iron deficiency (ID)-induced
cognitive impairments in iron depleted piglets. Newborn piglets were either fed
an iron-depleted diet (21mg Fe/kg) or an iron-sufficient diet (88mg Fe/kg) for
four weeks. Subsequently, eight weeks after iron repletion (190-240mg Fe/kg) we
found a significant decrease in mature BDNF (14kDa) and proBDNF (18kDa and 24kDa)
protein levels in the ventral hippocampus, whereas we found increases in the
dorsal hippocampus. The phosphorylation of cAMP response element binding protein 
(CREB) follows the mature BDNF protein level pattern. No effects were found on
BDNF and CREB protein levels in the prefrontal cortex. The protein levels of the 
high affinity BDNF receptor, TrkB, was significantly decreased in both dorsal and
ventral hippocampus of ID piglets, whereas it was increased in the prefrontal
cortex. Together, our data suggest a disrupted hippocampal plasticity upon
postnatal ID.

Copyright © 2017 ISDN. Published by Elsevier Ltd. All rights reserved.

DOI: 10.1016/j.ijdevneu.2017.03.006 
PMID: 28330828  [Indexed for MEDLINE]


139. Am J Med Genet A. 2017 Apr;173(4):1124-1127. doi: 10.1002/ajmg.a.38134.

An Xq22.1q22.2 nullisomy in a male patient with severe neurological impairment.

Shirai K(1), Higashi Y(2), Shimojima K(3)(4), Yamamoto T(3)(4).

Author information: 
(1)Department of Pediatrics, Tsuchiura Kyodo Hospital, Tsuchiura, Ibaraki, Japan.
(2)Department of Neonatology, Tsuchiura Kyodo Hospital, Tsuchiura, Ibaraki,
Japan.
(3)Institute of Medical Genetics, Tokyo Women's Medical University, Tokyo, Japan.
(4)Tokyo Women's Medical University Institute for Integrated Medical Sciences,
Tokyo, Japan.

The proteolipid protein 1 gene (PLP1) is located on chromosome Xq22.2 and is
related to X-linked recessive leukoencephalopathy (Pelizaeus-Merzbacher disease: 
PMD). Compared to PLP1 duplications, which are a major contributor to PMD,
chromosomal deletions in this region are rare and only a few PMD patients with
small deletions have been reported, suggesting that large deletions of this
region would cause embryonic lethality. Previously, we have reported female
patients, with chromosomal deletions in this region, who showed severe
developmental delays and behavioral abnormalities. In this study, we identified
the first case of a male patient associated with an Xq22 nullisomy in a region
proximal to PLP1. The patient showed severe neurological impairment and was
bedridden. Brain magnetic resonance imaging revealed a severely reduced cerebral 
volume. The chromosomal region proximal to PLP1 was considered to be
significantly important for brain development.

© 2017 Wiley Periodicals, Inc.

DOI: 10.1002/ajmg.a.38134 
PMID: 28328133  [Indexed for MEDLINE]


140. Mol Pain. 2017 Jan;13:1744806917697011. doi: 10.1177/1744806917697011.

Mechanisms of nerve growth factor signaling in bone nociceptors and in an animal 
model of inflammatory bone pain.

Nencini S(1), Ringuet M(1), Kim DH(1), Chen YJ(1), Greenhill C(1), Ivanusic
JJ(1).

Author information: 
(1)Department of Anatomy and Neuroscience, University of Melbourne, Melbourne,
Australia.

Sequestration of nerve growth factor has been used successfully in the management
of pain in animal models of bone disease and in human osteoarthritis. However,
the mechanisms of nerve growth factor-induced bone pain and its role in
modulating inflammatory bone pain remain to be determined. In this study, we show
that nerve growth factor receptors (TrkA and p75) and some other nerve growth
factor-signaling molecules (TRPV1 and Nav1.8, but not Nav1.9) are expressed in
substantial proportions of rat bone nociceptors. We demonstrate that nerve growth
factor injected directly into rat tibia rapidly activates and sensitizes bone
nociceptors and produces acute behavioral responses with a similar time course.
The nerve growth factor-induced changes in the activity and sensitivity of bone
nociceptors we report are dependent on signaling through the TrkA receptor, but
are not affected by mast cell stabilization. We failed to show evidence for
longer term changes in expression of TrkA, TRPV1, Nav1.8 or Nav1.9 in the soma of
bone nociceptors in a rat model of inflammatory bone pain. Thus, retrograde
transport of NGF/TrkA and increased expression of some of the common nerve growth
factor signaling molecules do not appear to be important for the maintenance of
inflammatory bone pain. The findings are relevant to understand the basis of
nerve growth factor sequestration and other therapies directed at nerve growth
factor signaling, in managing pain in bone disease.

DOI: 10.1177/1744806917697011 
PMCID: PMC5407668
PMID: 28326938  [Indexed for MEDLINE]


141. Biochemistry (Mosc). 2017 Mar;82(3):318-329. doi: 10.1134/S0006297917030105.

Impact of Changes in Neurotrophic Supplementation on Development of Alzheimer's
Disease-Like Pathology in Oxys Rats.

Rudnitskaya EA(1), Kolosova NG, Stefanova NA.

Author information: 
(1)Institute of Cytology and Genetics, Siberian Branch of the Russian Academy of 
Sciences, Novosibirsk, 630090, Russia. stefanovan@bionet.nsc.ru.

Alzheimer's disease (AD) is the most common type of age-related dementia. The
development of neurodegeneration in AD is closely related to alterations in
neurotrophic supplementation of the brain, which may be caused either by disorder
of neurotrophin metabolism or by modification of its availability due to changes 
in the microenvironment of neurons. The underlying mechanisms are not fully
understood. In this work, we used senescence-accelerated OXYS rats as a unique
model of the sporadic form of AD to examine the relationship of development of AD
signs and changes in neurotrophic supplementation of the cortex. Based on
comparative analysis of the transcriptome of the frontal cerebral cortex of OXYS 
and Wistar (control) rats, genes of a neurotrophin signaling pathway with
different mRNA levels in the period prior to the development of AD-like pathology
in OXYS rats (20 days) and in the period of its active manifestation (5 months)
and progression (18 months) were identified. The most significant changes in mRNA
levels in the cortex of OXYS rats occurred in the period from 5 to 18 months of
age. These genes were associated with neurogenesis, neuronal differentiation,
synaptic plasticity, and immune response. The results were compared to changes in
the levels of brain-derived neurotrophic factor (BDNF), its receptors TrkB and
p75NTR, as well as with patterns of their colocalization, which reveal the
balance of proneurotrophins and mature neurotrophins and their receptors. We
found that alterations in neurotrophic balance indicating increased apoptosis
precede the development of AD-like pathology in OXYS rats. Manifestation of
AD-like pathology occurs against a background of activation of compensatory and
regenerative processes including increased neurotrophic supplementation. Active
progression of AD-like pathology in OXYS rats is accompanied by the suppression
of activity of the neurotrophin system. Thus, the results confirm the importance 
of the neurotrophin system as a potential target for development of new
approaches to slow age-related alterations in brain and AD development.

DOI: 10.1134/S0006297917030105 
PMID: 28320273  [Indexed for MEDLINE]


142. Biochemistry (Mosc). 2017 Mar;82(3):291-300. doi: 10.1134/S0006297917030075.

Role of Nerve Growth Factor in Plasticity of Forebrain Cholinergic Neurons.

Isaev NK(1), Stelmashook EV, Genrikhs EE.

Author information: 
(1)Lomonosov Moscow State University, Belozersky Institute of Physico-Chemical
Biology, Moscow, 119991, Russia. isaev@genebee.msu.ru.

Neuronal plastic rearrangements during the development and functioning of neurons
are largely regulated by trophic factors, including nerve growth factor (NGF).
NGF is also involved in the pathogenesis of Alzheimer's disease. In the brain,
NGF is produced in structures innervated by basal forebrain cholinergic neurons
and retrogradely transported along the axons to the bodies of cholinergic
neurons. NGF is essential for normal development and functioning of the basal
forebrain; it affects formation of the dendritic tree and modulates the
activities of choline acetyltransferase and acetylcholinesterase in basal
forebrain neurons. The trophic effect of NGF is mediated through its interactions
with TrkA and p75 receptors. Experimental and clinical studies have shown that
brain levels of NGF are altered in various pathologies. However, the therapeutic 
use of NGF is limited by its poor ability to penetrate the blood-brain barrier,
adverse side effects that are due to the pleiotropic action of this factor, and
the possibility of immune response to NGF. For this reason, the development of
gene therapy methods for treating NGF deficit-associated pathologies is of
particular interest. Another approach is creation of low molecular weight NGF
mimetics that would interact with the corresponding receptors and display high
biological activity but be free of the unfavorable effects of NGF.

DOI: 10.1134/S0006297917030075 
PMID: 28320270  [Indexed for MEDLINE]


143. Behav Brain Res. 2017 May 30;326:244-255. doi: 10.1016/j.bbr.2017.02.046. Epub
2017 Mar 8.

Peri-adolescent asthma symptoms cause adult anxiety-related behavior and
neurobiological processes in mice.

Caulfield JI(1), Caruso MJ(2), Michael KC(3), Bourne RA(4), Chirichella NR(5),
Klein LC(6), Craig T(7), Bonneau RH(8), August A(9), Cavigelli SA(10).

Author information: 
(1)Pennsylvania State University, Department of Biobehavioral Health, 219
Biobehavioral Health Building, University Park, PA 16802, USA; Pennsylvania State
University, Huck Institute for Life Sciences, 101 Life Sciences Building,
University Park, PA 16802, USA; Pennsylvania State University, Center for Brain, 
Behavior, and Cognition, University Park, PA 16802, USA. Electronic address:
joc5376@psu.edu.
(2)Pennsylvania State University, Department of Biobehavioral Health, 219
Biobehavioral Health Building, University Park, PA 16802, USA; Pennsylvania State
University, Center for Brain, Behavior, and Cognition, University Park, PA 16802,
USA. Electronic address: mjc5038@psu.edu.
(3)Pennsylvania State University, Department of Biobehavioral Health, 219
Biobehavioral Health Building, University Park, PA 16802, USA. Electronic
address: kmichael@morris.umn.edu.
(4)Pennsylvania State University, Department of Biobehavioral Health, 219
Biobehavioral Health Building, University Park, PA 16802, USA. Electronic
address: rac5105@psu.edu.
(5)Pennsylvania State University, Department of Biobehavioral Health, 219
Biobehavioral Health Building, University Park, PA 16802, USA. Electronic
address: nrc5113@psu.edu.
(6)Pennsylvania State University, Department of Biobehavioral Health, 219
Biobehavioral Health Building, University Park, PA 16802, USA. Electronic
address: lxk18@psu.edu.
(7)Penn State Hershey, Departments of Medicine and Pediatrics, Allergy, Asthma & 
Immunology Section, Hershey, PA 17033, USA. Electronic address:
tcraig@hmc.psu.edu.
(8)Pennsylvania State University College of Medicine, Departments of Microbiology
and Immunology, and Pediatrics, 500 University Drive, Hershey, PA 17033, USA.
Electronic address: rbonneau@psu.edu.
(9)Cornell University, Department of Microbiology and Immunology, C5 171
Veterinary Medical Center, Ithaca, NY 14853, USA. Electronic address:
averyaugust@cornell.edu.
(10)Pennsylvania State University, Department of Biobehavioral Health, 219
Biobehavioral Health Building, University Park, PA 16802, USA; Pennsylvania State
University, Huck Institute for Life Sciences, 101 Life Sciences Building,
University Park, PA 16802, USA; Pennsylvania State University, Center for Brain, 
Behavior, and Cognition, University Park, PA 16802, USA. Electronic address:
sac34@psu.edu.

Human and animal studies have shown that physical challenges and stressors during
adolescence can have significant influences on behavioral and neurobiological
development associated with internalizing disorders such as anxiety and
depression. Given the prevalence of asthma during adolescence and increased rates
of internalizing disorders in humans with asthma, we used a mouse model to test
if and which symptoms of adolescent allergic asthma (airway inflammation or
labored breathing) cause adult anxiety- and depression-related behavior and brain
function. To mimic symptoms of allergic asthma in young BALB/cJ mice (postnatal
days [P] 7-57; N=98), we induced lung inflammation with repeated intranasal
administration of house dust mite extract (most common aeroallergen for humans)
and bronchoconstriction with aerosolized methacholine (non-selective muscarinic
receptor agonist). Three experimental groups, in addition to a control group,
included: (1) "Airway inflammation only", allergen exposure 3 times/week, (2)
"Labored breathing only", methacholine exposure once/week, and (3) "Airway
inflammation+Labored breathing", allergen and methacholine exposure. Compared to 
controls, mice that experienced methacholine-induced labored breathing during
adolescence displayed a ∼20% decrease in time on open arms of the elevated plus
maze in early adulthood (P60), a ∼30% decrease in brainstem serotonin transporter
(SERT) mRNA expression and a ∼50% increase in hippocampal serotonin receptor 1a
(5Htr1a) and corticotropin releasing hormone receptor 1 (Crhr1) expression in
adulthood (P75). This is the first evidence that experimentally-induced clinical 
symptoms of adolescent asthma alter adult anxiety-related behavior and brain
function several weeks after completion of asthma manipulations.

Copyright © 2017 Elsevier B.V. All rights reserved.

DOI: 10.1016/j.bbr.2017.02.046 
PMCID: PMC5497519
PMID: 28284954  [Indexed for MEDLINE]


144. J Neurochem. 2017 May;141(3):461-471. doi: 10.1111/jnc.14006. Epub 2017 Apr 4.

Effects of p75NTR deficiency on cholinergic innervation of the amygdala and
anxiety-like behavior.

Busch R(1), Baldus M(1), Vogt MA(2), Berger SM(3), Bartsch D(3), Gass P(2), von
Bohlen Und Halbach O(1).

Author information: 
(1)Institute of Anatomy and Cell Biology, University Medicine Greifswald,
Friedrich-Löffler Straße-23c, Greifswald, Germany.
(2)Department of Psychiatry and Psychotherapy, Central Institute of Mental
Health, Medical Faculty Mannheim, University of Heidelberg, Mannheim, Germany.
(3)Department of Molecular Biology, Central Institute of Mental Health and
Medical Faculty Mannheim, Heidelberg University, Mannheim, Germany.

The p75 neurotrophin receptor (p75NTR) is a low-affinity receptor that is capable
of binding neurotrophins. Two different p75NTR knockout mouse lines are available
either with a deletion in Exon III (p75NTRExIII-/- ) or in Exon IV (p75NTRExIV-/-
). In p75NTRExIII knockout mice, only the full-length p75NTR is deleted, whereas 
in p75NTRExIV knockout mice, the full-length as well as the truncated isoform of 
the receptor is deleted. Deletion of p75NTR has been shown to affect, among
others, the septohippocampal cholinergic innervation pattern and neuronal
plasticity within the hippocampus. We hypothesize that deletion of p75NTR also
alters the morphology and physiology of a further key structure of the limbic
system, the amygdala. Our results indicate that deletion of p75NTR also increases
cholinergic innervation in the basolateral amygdala in adult as well as aged
p75NTRExIII-/- and p75NTRExIV-/- mice. The p75NTRExIV-/- mice did not display
altered long-term potentiation (LTP) in the basolateral amygdala as compared to
age-matched control littermates. However, p75NTRExIII-/- mice display stronger
LTP in the basolateral amygdala compared to age-matched controls.
Bath-application of K252a (a trk antagonist) did not inhibit the induction of LTP
in the basolateral amygdala, but reduced the level of LTP in p75NTRExIII-/- mice 
to levels seen in respective controls. Moreover, p75NTRExIII-/- mice display
altered behavior in the dark/light box. Thus, deletion of p75NTR in mice leads to
physiological and morphological changes in the amygdala and altered behavior that
is linked to the limbic system.

© 2017 International Society for Neurochemistry.

DOI: 10.1111/jnc.14006 
PMID: 28266720  [Indexed for MEDLINE]


145. J Cell Biochem. 2017 Sep;118(9):2502-2515. doi: 10.1002/jcb.25943. Epub 2017 May 
15.

Therapeutic Potentials of BDNF/TrkB in Breast Cancer; Current Status and
Perspectives.

Tajbakhsh A(1)(2), Mokhtari-Zaer A(2)(3), Rezaee M(2)(4), Afzaljavan F(1)(2),
Rivandi M(1)(2), Hassanian SM(5)(6), Ferns GA(7), Pasdar A(1)(8)(9), Avan A(6).

Author information: 
(1)Department of Modern Sciences and Technologies, Faculty of Medicine, Mashhad
University of Medical Sciences, Mashhad, Iran.
(2)Student Research Committee, Faculty of Medicine, Mashhad University of Medical
Sciences, Mashhad, Iran.
(3)Neurogenic Inflammation Research Centre and Department of Physiology, Faculty 
of Medicine, Mashhad University of Medical Sciences, Mashhad, Iran.
(4)Department of Medical Biotechnology, Faculty of Medicine, Mashhad University
of Medical Sciences, Mashhad, Iran.
(5)Department of Medical Biochemistry, Faculty of Medicine, Mashhad University of
Medical Sciences, Mashhad, Iran.
(6)Metabolic Syndrome Research Center, Faculty of Medicine, Mashhad University of
Medical Sciences, Mashhad, Iran.
(7)Brighton & Sussex Medical School, Division of Medical Education, Falmer,
Brighton, UK.
(8)Division of Applied Medicine, Medical School, University of Aberdeen,
Foresterhill, Aberdeen, UK.
(9)Medical Genetics Research Center, Mashhad University of Medical Sciences,
Mashhad, Iran.

Brain-derived neurotrophic factor (BDNF) is a potent neurotrophic factor that has
been shown to stimulate breast cancer cell growth and metastasis via tyrosine
kinase receptors TrkA, TrkB, and the p75NTR death receptor. The aberrant
activation of BDNF/TrkB pathways can modulate several signaling pathways,
including Akt/PI3K, Jak/STAT, NF-kB, UPAR/UPA, Wnt/β-catenin, and VEGF pathways
as well as the ER receptor. Several microRNAs have been identified that are
involved in the modulation of BDNF/TrkB pathways. These include miR-206, miR-204,
MiR-200a/c, MiR-210, MiR-134, and MiR-191; and these may be of value as
prognostic and predictive biomarkers for detecting patients at high risk of
developing breast cancer. It has been also been demonstrated that a high
expression of genes involved in the BDNF pathway in breast cancer is associated
with poor clinical outcome and reduced survival of patients. Several approaches
have been developed for targeting this pathway, for example TKr inhibitors
(AZD6918, CEP-701) and RNA interference. The aim of the current review was to
provide an overview of the role of BDNF/TrkB pathways in the pathogenesis of
breast cancer and its value as a potential therapeutic target. J. Cell. Biochem. 
118: 2502-2515, 2017. © 2017 Wiley Periodicals, Inc.

© 2017 Wiley Periodicals, Inc.

DOI: 10.1002/jcb.25943 
PMID: 28230291  [Indexed for MEDLINE]


146. Vitam Horm. 2017;104:89-112. doi: 10.1016/bs.vh.2016.11.004. Epub 2016 Dec 21.

Releasing Mechanism of Neurotrophic Factors via Polysialic Acid.

Sato C(1).

Author information: 
(1)Bioscience and Biotechnology Center, Nagoya University, Nagoya, Japan.
Electronic address: chi@agr.nagoya-u.ac.jp.

Neurotrophins are well-characterized neurologically active molecules in the
central nervous system. The regulation of these signaling molecules, which are
involved in cell growth, differentiation, and survival, is critical for normal
brain function. Among the different types of neurotrophins, brain-derived
neurotrophic factor (BDNF) is involved in various brain functions, including
memory consolidation, synaptic plasticity, and adult neurogenesis, and is
therefore a key molecule for understanding comprehensive brain function and
neurodevelopmental and psychiatric diseases. The concentration of BDNF in body
fluid is highly related to several neurodevelopmental and psychiatric diseases,
including Alzheimer's diseases, depression, schizophrenia, and bipolar disorder. 
In the present review, the mechanisms by which BDNF is released from secretory
vesicles are reviewed, with a particular focus on the recently described
glycan-mediated release. In addition, the impact of glycan-mediated BDNF release 
on psychiatric disorders is also discussed.

© 2017 Elsevier Inc. All rights reserved.

DOI: 10.1016/bs.vh.2016.11.004 
PMID: 28215308  [Indexed for MEDLINE]


147. Vitam Horm. 2017;104:367-404. doi: 10.1016/bs.vh.2016.11.001. Epub 2017 Jan 4.

The Role of Neurotrophin Signaling in Gliomagenesis: A Focus on the p75
Neurotrophin Receptor (p75NTR/CD271).

Alshehri MM(1), Robbins SM(1), Senger DL(2).

Author information: 
(1)Arnie Charbonneau Cancer Centre, University of Calgary, Calgary, AB, Canada.
(2)Arnie Charbonneau Cancer Centre, University of Calgary, Calgary, AB, Canada.
Electronic address: senger@ucalgary.ca.

The p75 neurotrophin receptor (p75NTR, a.k.a. CD271), a transmembrane
glycoprotein and a member of the tumor necrosis family (TNF) of receptors, was
originally identified as a nerve growth factor receptor in the mid-1980s. While
p75NTR is recognized to have important roles during neural development, its
presence in both neural and nonneural tissues clearly supports the potential to
mediate a broad range of functions depending on cellular context. Using an
unbiased in vivo selection paradigm for genes underlying the invasive behavior of
glioma, a critical characteristic that contributes to poor clinical outcome for
glioma patients, we identified p75NTR as a central regulator of glioma invasion. 
Herein we review the expanding role that p75NTR plays in glioma progression with 
an emphasis on how p75NTR may contribute to the treatment refractory nature of
glioma. Based on the observation that p75NTR is expressed and functional in two
critical glioma disease reservoirs, namely, the highly infiltrative cells that
evade surgical resection, and the radiation- and chemotherapy-resistant brain
tumor-initiating cells (also referred to as brain tumor stem cells), we propose
that p75NTR and its myriad of downstream signaling effectors represent rationale 
therapeutic targets for this devastating disease. Lastly, we provide the
provocative hypothesis that, in addition to the well-documented cell autonomous
signaling functions, the neurotrophins, and their respective receptors,
contribute in a cell nonautonomous manner to drive the complex cellular and
molecular composition of the brain tumor microenvironment, an environment that
fuels tumorigenesis.

© 2017 Elsevier Inc. All rights reserved.

DOI: 10.1016/bs.vh.2016.11.001 
PMID: 28215302  [Indexed for MEDLINE]


148. Vitam Horm. 2017;104:153-195. doi: 10.1016/bs.vh.2016.10.004. Epub 2016 Nov 29.

BDNF and Hippocampal Synaptic Plasticity.

Leal G(1), Bramham CR(2), Duarte CB(3).

Author information: 
(1)CNC-Center for Neuroscience and Cell Biology, University of Coimbra, Coimbra, 
Portugal.
(2)K.G. Jebsen Center for Neuropsychiatric Disorders, University of Bergen,
Bergen, Norway.
(3)CNC-Center for Neuroscience and Cell Biology, University of Coimbra, Coimbra, 
Portugal; University of Coimbra, Coimbra, Portugal. Electronic address:
cbduarte@ci.uc.pt.

Brain-derived neurotrophic factor (BDNF) belongs to a family of small secreted
proteins that also include nerve growth factor, neurotrophin 3, and neurotrophin 
4. BDNF stands out among all neurotrophins by its high expression levels in the
brain and its potent effects at synapses. Several aspects of BDNF biology such as
transcription, processing, and secretion are regulated by synaptic activity. Such
observations prompted the suggestion that BDNF may regulate activity-dependent
forms of synaptic plasticity such as long-term potentiation (LTP), a sustained
enhancement of excitatory synaptic efficacy thought to underlie learning and
memory. Here, we will review the evidence pointing to a fundamental role of this 
neurotrophin in LTP, especially within the hippocampus. Prominent questions in
the field, including the release and action sites of BDNF during LTP, as well as 
the signaling and molecular mechanisms involved, will also be addressed. The
diverse effects of BDNF at excitatory synapses are determined by the activation
of TrkB receptors and downstream signaling pathways, and the functions, typically
opposing in nature, of its immature form (proBDNF). The activation of p75NTR
receptors by proBDNF and the implications for long-term depression will also be
addressed. Finally, we discuss the synergy between TrkB and glucocorticoid
receptor signaling to determine cellular responses to stress.

© 2017 Elsevier Inc. All rights reserved.

DOI: 10.1016/bs.vh.2016.10.004 
PMID: 28215294  [Indexed for MEDLINE]


149. Neural Regen Res. 2016 Dec;11(12):2012-2017. doi: 10.4103/1673-5374.197146.

Biodegradable magnesium wire promotes regeneration of compressed sciatic nerves.

Li BH(1), Yang K(2), Wang X(3).

Author information: 
(1)Department of Oral & Maxillofacial Surgery, The General Hospital of the
People's Liberation Army, Beijing, China; Department of Oral & Maxillofacial
Surgery, Binzhou Medical University, Yantai, Shandong Province, China.
(2)Metal Research Institute of Chinese Academy of Sciences, Shenyang, Liaoning
Province, China.
(3)Department of Oral & Maxillofacial Surgery, Peking University Third Hospital, 
Beijing, China.

Magnesium (Mg) wire has been shown to be biodegradable and have anti-inflammatory
properties. It can induce Schwann cells to secrete nerve growth factor and
promote the regeneration of nerve axons after central nervous system injury. We
hypothesized that biodegradable Mg wire may enhance compressed peripheral nerve
regeneration. A rat acute sciatic nerve compression model was made, and AZ31 Mg
wire (3 mm diameter; 8 mm length) bridged at both ends of the nerve. Our results 
demonstrate that sciatic functional index, nerve growth factor, p75 neurotrophin 
receptor, and tyrosine receptor kinase A mRNA expression are increased by Mg wire
in Mg model. The numbers of cross section nerve fibers and regenerating axons
were also increased. Sciatic nerve function was improved and the myelinated axon 
number was increased in injured sciatic nerve following Mg treatment.
Immunofluorescence histopathology showed that there were increased vigorous
axonal regeneration and myelin sheath coverage in injured sciatic nerve after Mg 
treatment. Our findings confirm that biodegradable Mg wire can promote the
regeneration of acute compressed sciatic nerves.

DOI: 10.4103/1673-5374.197146 
PMCID: PMC5270442
PMID: 28197200 

Conflict of interest statement: Conflicts of Interest: None declared.


150. J Periodontal Res. 2017 Jun;52(3):609-616. doi: 10.1111/jre.12429. Epub 2017 Feb 
8.

Unveiling and initial characterization of neural crest-like cells in mesenchymal 
populations from the human periodontal ligament.

Ramírez-García L(1), Cevallos R(1), Gazarian K(1).

Author information: 
(1)Department of Genomic Medicine and Environmental Toxicology, Institute of
Biomedical Research, Mexican National Autonomous University, Mexico City, Mexico.

OBJECTIVE: To identify cells with neural crest properties in mesenchymal
populations isolated from human periodontal ligament.
BACKGROUND: Evidence from tracing experiments on animal embryos revealed proof
that dental tissues are among the homing sites of craniofacial neural crest
migratory cells. In humans, similar migratory cells were found in early embryos, 
but whether these cells are progeny of oral multipotent stem cells needs to be
confirmed. Searching for the cells with neural crest characteristics in
periodontal ligament mesenchymal populations can lead to a solution to the
problem.
MATERIAL AND METHODS: Populations from the human periodontal ligament were
cultured in media supplemented with various concentrations of fetal bovine serum 
(FBS); assays were performed to evaluate the expression of neural crest,
mesenchymal and multipotency genes.
RESULTS: In periodontal ligament populations cultured in the standard expansion
medium containing minimal amounts of FBS (0.5% or 1%) or lacking FBS, growing
numbers of epithelial-like cells emerged, co-expressing neural crest-specific
(p75, HNK-1, SOX10), the epithelialization (E-cadherin) and mesenchymal (CD73 and
CD105) markers.
CONCLUSION: The human periodontal ligament contains a subpopulation of dormant
neural crest-like cells, which can be highlighted by culturing at FBS
concentrations below 2% or in a serum-free medium.

© 2017 John Wiley & Sons A/S. Published by John Wiley & Sons Ltd.

DOI: 10.1111/jre.12429 
PMID: 28177135  [Indexed for MEDLINE]


151. Neuroreport. 2017 Mar 22;28(5):235-241. doi: 10.1097/WNR.0000000000000731.

Glial differentiation of human inferior turbinate-derived stem cells: a new
source of cells for nerve repair.

Li Y(1), Sheng Y, Liang J, Ren X, Cheng Y.

Author information: 
(1)Departments of aOtolaryngology-Head and Neck Surgery bDigestive Diseases, The 
Second Affiliated Hospital, Medical School of Xi'an Jiaotong University, Xi'an,
Shaanxi Province, China.

Schwann cell (SC) transplantation as a cell-based therapy can enhance peripheral 
and central nerve repair experimentally, but it is limited by donor site
morbidity for clinical application. We investigated whether human
turbinate-derived mesenchymal stem cells (hTMSCs) isolated from discarded
inferior turbinate during surgery can differentiate into functional SC-like
cells. hTMSCs expressed mesenchymal cell surface markers CD29, CD44, CD90, and
CD105 and did not express neural crest markers P75 and Nestin. After monolayer
culture in predifferentiation medium and transdifferentiation medium with a
mixture of glial growth factors and chemical regents for 14 days, the
differentiated hTMSCs exhibited a spindle-like morphology similar to that of SCs.
RT-PCR, immunocytochemical staining, and western blotting analysis indicated that
SC-like cells expressed the glial markers S100β, P75, and glial fibrillary acidic
protein at the gene and protein level. Compared with hTMSCs, differentiated
hTMSCs secreted more neurotrophins, and significantly enhanced the neurite length
when cocultured with dorsal root ganglia neuronal cells. Our data indicated that 
hTMSCs can differentiate into functional SC-like cells and have the ability to
facilitate the neurite growth of dorsal root ganglia neuronal cells in vitro,
representing a promising source of cells for nerve repair.

DOI: 10.1097/WNR.0000000000000731 
PMID: 28169963  [Indexed for MEDLINE]


152. Epilepsy Res. 2017 Feb;130:74-80. doi: 10.1016/j.eplepsyres.2017.01.010. Epub
2017 Jan 27.

Reduced thalamic volume in patients with Electrical Status Epilepticus in Sleep.

Sánchez Fernández I(1), Peters JM(2), Akhondi-Asl A(3), Klehm J(4), Warfield
SK(5), Loddenkemper T(6).

Author information: 
(1)Division of Epilepsy and Clinical Neurophysiology, Department of Neurology,
Boston Children's Hospital, Harvard Medical School, Boston, MA, USA; Department
of Child Neurology, Hospital Sant Joan de Déu, Universidad de Barcelona,
Barcelona, Spain. Electronic address: ivan.fernandez@childrens.harvard.edu.
(2)Division of Epilepsy and Clinical Neurophysiology, Department of Neurology,
Boston Children's Hospital, Harvard Medical School, Boston, MA, USA;
Computational Radiology Laboratory, Department of Radiology, Boston Children's
Hospital, Harvard Medical School, Boston, MA, USA. Electronic address:
jurriaan.peters@childrens.harvard.edu.
(3)Computational Radiology Laboratory, Department of Radiology, Boston Children's
Hospital, Harvard Medical School, Boston, MA, USA; Department of Anesthesiology, 
Perioperative and Pain Medicine, Division of Critical Care Medicine, Boston
Children's Hospital and Harvard Medical School, Boston, MA. Electronic address:
alireza.akhondi-asl@childrens.harvard.edu.
(4)Division of Epilepsy and Clinical Neurophysiology, Department of Neurology,
Boston Children's Hospital, Harvard Medical School, Boston, MA, USA. Electronic
address: jacquelyn.klehm@childrens.harvard.edu.
(5)Computational Radiology Laboratory, Department of Radiology, Boston Children's
Hospital, Harvard Medical School, Boston, MA, USA. Electronic address:
simon.warfield@childrens.harvard.edu.
(6)Division of Epilepsy and Clinical Neurophysiology, Department of Neurology,
Boston Children's Hospital, Harvard Medical School, Boston, MA, USA. Electronic
address: tobias.loddenkemper@childrens.harvard.edu.

PURPOSE: To test whether patients with Electrical Status Epilepticus in Sleep
(ESES) and normal neuroimaging have a smaller thalamic volume than expected for
age and for total brain volume.
METHODS: Case-control study comparing three groups of subjects of 4-14 years of
age and normal magnetic resonance imaging: 1) ESES patients, 2) patients with
refractory epilepsy control group, and 3) healthy controls. Thalamic and total
brain volumes were calculated using an algorithm for automatic segmentation and
parcellation of magnetic resonance imaging.
RESULTS: Eighteen ESES patients, 29 refractory epilepsy controls and 51 healthy
controls were included. The median (p25-p75) age was 8.8 (7.5-10.3) years for
ESES patients, 11 (7-12) years for healthy controls, and 9 (6.3-11.2) years for
refractory epilepsy controls. After correcting for total brain volume and age,
the left thalamus was not statistically significantly smaller in ESES patients
than in healthy controls (p=0.077), in ESES patients than in refractory epilepsy 
controls (p=0.056); but the right thalamus was smaller in ESES patients than in
healthy controls (p=0.044), and in ESES patients than in refractory epilepsy
controls (p=0.033).
CONCLUSION: Patients with ESES and normal magnetic resonance imaging have smaller
relative thalamic volume controlling for age and total brain volume.

Copyright © 2017 Elsevier B.V. All rights reserved.

DOI: 10.1016/j.eplepsyres.2017.01.010 
PMID: 28160673  [Indexed for MEDLINE]


153. J Cell Physiol. 2017 Dec;232(12):3641-3651. doi: 10.1002/jcp.25834. Epub 2017 Apr
25.

Brain-derived neurotrophic factor improves proliferation of endometrial
epithelial cells by inhibition of endoplasmic reticulum stress during early
pregnancy.

Lim W(1)(2), Bae H(1), Bazer FW(3), Song G(1).

Author information: 
(1)Institute of Animal Molecular Biotechnology and Department of Biotechnology,
College of Life Sciences and Biotechnology, Korea University, Seongbok-gu, Seoul,
Republic of Korea.
(2)Department of Biomedical Sciences, Catholic Kwandong University, Gangneung,
Republic of Korea.
(3)Center for Animal Biotechnology and Genomics and Department of Animal Science,
Texas A&M University, College Station, Texas.

Brain-derived neurotrophic factor (BDNF) is a member of the neurotrophin family
binds to two transmembrane receptors; neurotrophic receptor tyrosine kinase 2
(NTRK2) with high affinity and p75 with low affinity. Although BDNF-NTRK2
signaling in the central nervous system is known, signaling in the female
reproductive system is unknown. Therefore, we determined effects of BDNF on
porcine endometrial luminal epithelial (pLE) cells isolated from Day 12 of
pregnancy, as well as expression of BDNF and NTRK2 in endometria of cyclic and
pregnant pigs. BDNF-NTRK2 genes were expressed in uterine glandular (GE) and
luminal (LE) epithelia during early pregnancy. In addition, their expression in
uterine GE and LE decreased with increasing parity of sows. Recombinant BDNF
increased proliferation in pLE cells in a dose-dependent, as well as expression
of PCNA and Cyclin D1 in nuclei of pLE cells. BDNF also activated phosphorylation
of AKT, P70S6K, S6, ERK1/2, JNK, P38 proteins in pLE cells. In addition, cell
death resulting from tunicamycin-induced ER stress was prevented when pLE cells
[truncated: 3,920,222 more chars]
